# Supplementary material for: Explainable multi-task learning for multi-modality biological data analysis
Source: Nat Commun. 2023 May 3;14:2546. doi: 10.1038/s41467-023-37477-x (PMC10156823; doi:10.1038/s41467-023-37477-x)
Supplement: Supplementary file 4 — Source data [file 41467_2023_37477_MOESM4_ESM.xlsx]

## Sheet: Fig2_b
	method	ARI	combination
0	UnitedNet	0.75	pm
1	UnitedNet	0.65	pm
2	UnitedNet	0.76	pm
3	UnitedNet	0.65	pm
4	UnitedNet	0.69	pm
5	UnitedNet	0.58	Pm
6	UnitedNet	0.66	Pm
7	UnitedNet	0.58	Pm
8	UnitedNet	0.69	Pm
9	UnitedNet	0.59	Pm
10	UnitedNet	0.62	Dm
11	UnitedNet	0.6	Dm
12	UnitedNet	0.76	Dm
13	UnitedNet	0.66	Dm
14	UnitedNet	0.68	Dm
15	UnitedNet	0.54	pPDm
16	UnitedNet	0.54	pPDm
17	UnitedNet	0.55	pPDm
18	UnitedNet	0.52	pPDm
19	UnitedNet	0.67	pPDm
20	identification only	0.49	pm
21	identification only	0.41	Pm
22	identification only	0.44	Dm
23	identification only	0.5	pPDm
24	WNN	0.43	pm
25	WNN	0.46	Pm
26	WNN	0.43	Dm
27	WNN	0.46	pPDm
28	Schema	0.55	pm
29	Schema	0.57	Pm
30	Schema	0.56	Dm
31	Schema	0.56	pPDm
32	MOFA	0.02	pm
33	MOFA	0.05	Pm
34	MOFA	0.55	Dm
35	MOFA	0.05	pPDm
36	totalVI	0.07	pm
37	totalVI	0.02	Pm
38	totalVI	0.02	Dm
			D: DNA, P: protein, m: mRNA, p: pre-mRNA

## Sheet: Fig2_c
	method	r2	combination
0	UnitedNet	0.38	pm
1	UnitedNet	0.39	pm
2	UnitedNet	0.41	pm
3	UnitedNet	0.38	pm
4	UnitedNet	0.4	pm
5	UnitedNet	0.65	Pm
6	UnitedNet	0.56	Pm
7	UnitedNet	0.6	Pm
8	UnitedNet	0.54	Pm
9	UnitedNet	0.65	Pm
10	UnitedNet	0.52	Dm
11	UnitedNet	0.51	Dm
12	UnitedNet	0.5	Dm
13	UnitedNet	0.51	Dm
14	UnitedNet	0.56	Dm
15	UnitedNet	0.44	pPDm
16	UnitedNet	0.48	pPDm
17	UnitedNet	0.48	pPDm
18	UnitedNet	0.46	pPDm
19	UnitedNet	0.49	pPDm
20	prediction only	0.2	pm
21	prediction only	0.2	pm
22	prediction only	0.26	pm
23	prediction only	0.21	pm
24	prediction only	0.16	pm
25	prediction only	0.16	Pm
26	prediction only	0.22	Pm
27	prediction only	0.46	Pm
28	prediction only	0.24	Pm
29	prediction only	0.32	Pm
30	prediction only	0.36	Dm
31	prediction only	0.23	Dm
32	prediction only	0.23	Dm
33	prediction only	0.15	Dm
34	prediction only	0.29	Dm
35	prediction only	0.37	pPDm
36	prediction only	0.35	pPDm
37	prediction only	0.37	pPDm
38	prediction only	0.33	pPDm
39	prediction only	0.35	pPDm
40	dual AE	0.18	pm
41	dual AE	0.19	pm
42	dual AE	0.28	pm
43	dual AE	0.2	pm
44	dual AE	0.19	pm
45	dual AE	0.15	Pm
46	dual AE	0.25	Pm
47	dual AE	0.39	Pm
48	dual AE	0.29	Pm
49	dual AE	0.21	Pm
50	dual AE	0.34	Dm
51	dual AE	0.19	Dm
52	dual AE	0.14	Dm
53	dual AE	0.21	Dm
54	dual AE	0.24	Dm
55	dual AE	0.34	pPDm
56	dual AE	0.37	pPDm
57	dual AE	0.38	pPDm
58	dual AE	0.34	pPDm
59	dual AE	0.36	pPDm

## Sheet: Fig2_ghi
	R2	ARI	distance
0	-0.195709	0.236002	3.20122
1	-0.195709	0.236002	3.20122
2	-0.195709	0.236002	3.20122
3	-0.156196	0.417782	2.91088
4	-0.109941	0.391595	2.79075
5	-0.0586463	0.511509	2.66405
6	0.00127029	0.650881	2.60063
7	0.0678121	0.7038	2.37694
8	0.136756	0.704609	2.18369
9	0.203042	0.718462	2.01423
10	0.262389	0.712505	1.94475
11	0.310519	0.700334	1.80053
12	0.346871	0.672308	1.74129
13	0.374107	0.666906	1.61943
14	0.395034	0.651112	1.46142
15	0.41077	0.651112	1.4985
16	0.422552	0.755009	1.43738
17	0.432424	0.722003	1.42471
18	0.441773	0.689623	1.44851
19	0.450015	0.683601	1.42395
20	0.457046	0.665944	1.38425
21	0.463118	0.660194	1.32995
22	0.467817	0.648901	1.26937
23	0.471771	0.643357	1.20845
24	0.474872	0.620024	1.1698
25	0.477306	0.612036	1.18413
26	0.479354	0.612036	1.14283
27	0.48026	0.607464	1.18035
28	0.480091	0.607464	1.14839
29	0.479954	0.607464	1.13336
30	0.479727	0.599902	1.14688
31	0.479727	0.599902	1.14688
32	0.479727	0.599902	1.14688
33	0.479727	0.599902	1.14688
34	0.479727	0.599902	1.14688
35	0.479727	0.599902	1.14688
36	0.479727	0.599902	1.14688
37	0.479727	0.599902	1.14688
38	0.479727	0.599902	1.14688
39	-0.181153	0.251659	3.2816
40	-0.181153	0.251659	3.2816
41	-0.181153	0.251659	3.2816
42	-0.162089	0.511917	3.11073
43	-0.113462	0.507161	3.043
44	-0.0634252	0.495409	2.80823
45	-0.00806783	0.606291	2.54368
46	0.0543677	0.6751	2.34842
47	0.122779	0.708223	2.21584
48	0.190792	0.71007	2.00521
49	0.251915	0.695232	1.92052
50	0.303085	0.687347	1.84472
51	0.343678	0.65546	1.71158
52	0.374943	0.613706	1.6814
53	0.39873	0.613706	1.61491
54	0.417965	0.596858	1.48723
55	0.434005	0.583957	1.42914
56	0.448194	0.765788	1.34645
57	0.461088	0.763363	1.45596
58	0.473098	0.748955	1.40672
59	0.483416	0.741848	1.33502
60	0.492049	0.741848	1.25967
61	0.499682	0.741848	1.14581
62	0.505753	0.741848	1.0995
63	0.510692	0.734805	1.10498
64	0.514586	0.721523	1.10142
65	0.517691	0.721523	1.08228
66	0.520435	0.71459	1.03034
67	0.521903	0.700574	1.07415
68	0.52191	0.700574	1.09502
69	0.52191	0.700574	1.09502
70	0.52191	0.700574	1.09502
71	0.52191	0.700574	1.09502
72	0.52191	0.700574	1.09502
73	0.52191	0.700574	1.09502
74	0.52191	0.700574	1.09502
75	0.52191	0.700574	1.09502
76	0.52191	0.700574	1.09502
77	0.52191	0.700574	1.09502
78	-0.189417	0.219023	3.31931
79	-0.189417	0.219023	3.31931
80	-0.189417	0.219023	3.31931
81	-0.163692	0.488788	3.01391
82	-0.118642	0.388047	2.9097
83	-0.0733871	0.39915	2.79462
84	-0.0218485	0.552356	2.74979
85	0.0358881	0.605665	2.44705
86	0.0979234	0.647976	2.27044
87	0.159125	0.635043	2.12406
88	0.215073	0.637131	2.02833
89	0.264531	0.619634	1.92896
90	0.307184	0.531244	1.83075
91	0.342105	0.559226	1.77681
92	0.36964	0.566291	1.66979
93	0.391403	0.573427	1.64482
94	0.408899	0.573427	1.54869
95	0.423561	0.573427	1.48561
96	0.436712	0.585393	1.44176
97	0.448778	0.592656	1.40206
98	0.459319	0.592656	1.40775
99	0.468322	0.59999	1.3178
100	0.475499	0.59999	1.35213
101	0.481419	0.59999	1.35986
102	0.485747	0.59999	1.15966
103	0.488207	0.685871	1.29386
104	0.490401	0.685871	1.36091
105	0.491463	0.685871	1.31336
106	0.491617	0.685871	1.34443
107	0.491617	0.685871	1.34443
108	0.491617	0.685871	1.34443
109	0.491617	0.685871	1.34443
110	0.491617	0.685871	1.34443
111	0.491617	0.685871	1.34443
112	0.491617	0.685871	1.34443
113	0.491617	0.685871	1.34443
114	0.491617	0.685871	1.34443
115	0.491617	0.685871	1.34443
116	0.491617	0.685871	1.34443
117	-0.18673	0.232105	3.28279
118	-0.18673	0.232105	3.28279
119	-0.18673	0.232105	3.28279
120	-0.168679	0.448534	2.94176
121	-0.122172	0.330961	2.8591
122	-0.0751616	0.429004	2.75687
123	-0.0231062	0.566373	2.571
124	0.0347438	0.496553	2.33842
125	0.0970245	0.518462	2.21673
126	0.159455	0.530962	2.00698
127	0.217317	0.559335	1.89013
128	0.266382	0.575211	1.7575
129	0.306754	0.587857	1.66517
130	0.340021	0.601134	1.58028
131	0.368255	0.617877	1.52983
132	0.391477	0.617877	1.47789
133	0.410125	0.617877	1.42927
134	0.425589	0.617877	1.43025
135	0.43886	0.617877	1.37164
136	0.450703	0.617877	1.34028
137	0.460208	0.613257	1.31995
138	0.468403	0.608707	1.29083
139	0.474763	0.613257	1.29544
140	0.479913	0.613257	1.09244
141	0.48485	0.613257	1.10521
142	0.489258	0.613257	1.27932
143	0.492631	0.604227	1.2553
144	0.494955	0.685462	1.22126
145	0.495517	0.69256	1.1213
146	0.495517	0.69256	1.1213
147	0.495517	0.69256	1.1213
148	0.495517	0.69256	1.1213
149	0.495517	0.69256	1.1213
150	0.495517	0.69256	1.1213
151	0.495517	0.69256	1.1213
152	0.495517	0.69256	1.1213
153	0.495517	0.69256	1.1213
154	0.495517	0.69256	1.1213
155	0.495517	0.69256	1.1213
156	-0.190257	0.205335	3.33006
157	-0.190257	0.205335	3.33006
158	-0.190257	0.205335	3.33006
159	-0.147014	0.39475	2.8982
160	-0.0942509	0.464167	2.87328
161	-0.0334985	0.564649	2.32524
162	0.0358232	0.625383	2.15476
163	0.110123	0.639183	2.07074
164	0.182807	0.661647	1.97138
165	0.247133	0.665914	1.87693
166	0.300603	0.642594	1.82732
167	0.343297	0.632245	1.7576
168	0.375718	0.543632	1.69041
169	0.400764	0.543632	1.65665
170	0.421268	0.566989	1.62983
171	0.438111	0.571546	1.60898
172	0.451243	0.576175	1.59833
173	0.462137	0.580874	1.57598
174	0.47164	0.588134	1.53551
175	0.480379	0.588134	1.54561
176	0.488236	0.588134	1.47949
177	0.495377	0.588134	1.44038
178	0.501291	0.588134	1.42194
179	0.506021	0.588134	1.40024
180	0.509959	0.578837	1.40089
181	0.512519	0.571546	1.37265
182	0.51377	0.571546	1.34824
183	0.514357	0.564327	1.36461
184	0.51413	0.571546	1.34928
185	0.51413	0.571546	1.34928
186	0.51413	0.571546	1.34928
187	0.51413	0.571546	1.34928
188	0.51413	0.571546	1.34928
189	0.51413	0.571546	1.34928
190	0.51413	0.571546	1.34928
191	0.51413	0.571546	1.34928
192	0.51413	0.571546	1.34928
193	0.51413	0.571546	1.34928
194	0.51413	0.571546	1.34928

## Sheet: Fig3_di
	0	1	2	3	4
0	1	0	0	0	0
1	0	0.956522	0	0.0434783	0
2	0	0.891892	0	0.108108	0
3	0	1	0	0	0
4	0	0.9	0	0.1	0
5	0	0	0.888889	0	0.111111
6	0	0	0.666667	0.333333	0
7	0	0	0	1	0
8	0	0	0	1	0
9	0	0	0	1	0
10	0	0	0	1	0
11	0	0	0	1	0
12	0	0	0	1	0
13	0	0.142857	0	0.857143	0
14	0	0	0	1	0
15	0	0	0	1	0
16	0	0	0	1	0
17	0	0	0	1	0
18	0	0	0	0	1
19	0	0	0	0	1
20	0	0	0	0	1

## Sheet: Fig3_dii
	0	1	2	3	4	5	6	7	8	9	10	11	12	13	14	15	16	17	18	19	20	21	22	23	24	25	26
0	0.953488	0.0465116	0	0	0	0	0	0	0	0	0	0	0	0	0	0	0	0	0	0	0	0	0	0	0	0	0
1	0	0	0.173913	0.347826	0.0869565	0.304348	0.0434783	0	0	0	0	0	0	0	0.0434783	0	0	0	0	0	0	0	0	0	0	0	0
2	0	0	0.027027	0.594595	0.108108	0.162162	0	0	0	0	0	0	0.108108	0	0	0	0	0	0	0	0	0	0	0	0	0	0
3	0	0	0	0	1	0	0	0	0	0	0	0	0	0	0	0	0	0	0	0	0	0	0	0	0	0	0
4	0	0	0	0	0.0333333	0.8	0.0666667	0	0	0	0	0	0	0	0.1	0	0	0	0	0	0	0	0	0	0	0	0
5	0	0	0	0	0	0	0	0.833333	0.0555556	0	0	0	0	0	0	0	0	0	0	0	0	0	0.0555556	0	0.0555556	0	0
6	0	0	0	0	0	0	0	0.333333	0.333333	0	0	0	0	0	0	0	0	0	0.333333	0	0	0	0	0	0	0	0
7	0	0	0	0	0	0	0	0	0	0.882353	0.0588235	0	0	0	0	0	0.0588235	0	0	0	0	0	0	0	0	0	0
8	0	0	0	0	0	0	0	0	0	0	0.272727	0.0454545	0.409091	0	0.0454545	0	0	0	0	0	0	0.227273	0	0	0	0	0
9	0	0	0	0	0	0	0	0	0	0	0.0384615	0	0.615385	0.307692	0	0	0	0	0.0384615	0	0	0	0	0	0	0	0
10	0	0	0	0	0	0	0	0	0	0	0.0740741	0	0.333333	0.518519	0	0	0.037037	0	0	0	0	0.037037	0	0	0	0	0
11	0	0	0	0	0.0714286	0.0714286	0	0	0	0	0	0	0	0	0.714286	0.142857	0	0	0	0	0	0	0	0	0	0	0
12	0	0	0	0	0	0	0	0	0	0	0	0.0869565	0	0	0.0869565	0.652174	0.130435	0	0	0	0.0434783	0	0	0	0	0	0
13	0	0	0	0	0	0	0	0	0	0	0	0	0.75	0.125	0	0.125	0	0	0	0	0	0	0	0	0	0	0
14	0	0	0	0	0	0	0	0	0	0	0	0	0	0	0	0	0	0.5	0.222222	0.111111	0	0.166667	0	0	0	0	0
15	0	0	0	0	0	0	0	0	0	0	0	0	0	0	0	0.0769231	0.346154	0.115385	0.384615	0.0769231	0	0	0	0	0	0	0
16	0	0	0	0	0	0	0	0	0	0	0	0	0.25	0	0	0	0	0	0	0.208333	0.541667	0	0	0	0	0	0
17	0	0	0	0	0	0	0	0	0	0	0	0	0.266667	0	0	0.266667	0	0	0	0	0.2	0.266667	0	0	0	0	0
18	0	0	0	0	0	0	0	0	0	0	0	0	0	0	0	0	0	0	0	0	0	0	0.56	0.28	0.08	0.08	0
19	0	0	0	0	0	0	0	0	0	0	0	0	0	0	0	0	0	0	0	0	0	0	0.192308	0.115385	0	0.538462	0.153846
20	0	0	0	0	0	0	0	0	0	0	0	0	0	0	0	0	0	0	0	0	0	0	0.0526316	0.105263	0	0	0.842105

## Sheet: Fig4_d
	UMAP1	UMAP2	Trpc3	Myo5b	Lrrc38	Syt2
0	6.5826	-1.9162	-0.6116	-0.6189	2.5544	-0.5534
1	13.7014	6.6042	-0.6116	-0.6189	-0.5156	-0.5534
2	9.8171	3.225	-0.6116	-0.6189	-0.5156	-0.5534
3	13.7372	2.948	-0.6116	-0.6189	-0.5156	-0.5534
4	14.3339	5.9037	-0.6116	0.1089	-0.5156	-0.5534
5	6.4101	-1.866	-0.6116	-0.1295	-0.5156	-0.5534
6	6.5826	-2.7633	-0.6116	-0.6189	-0.5156	-0.5534
7	8.7957	-2.4399	-0.6116	-0.1697	-0.5156	-0.5534
8	10.7547	9.0651	2.2594	0.7878	2.1906	1.8833
9	9.0477	9.5711	0.8119	-0.6189	0.7816	-0.5534
10	9.3738	9.7106	-0.1604	-0.6189	-0.5156	-0.5534
11	14.2727	6.6381	-0.6116	-0.6189	-0.5156	-0.5534
12	10.4732	9.547	-0.6116	0.7903	-0.5156	-0.5534
13	14.7875	5.298	1.6069	-0.6189	-0.5156	-0.5534
14	14.2886	5.3487	-0.6116	-0.1802	-0.5156	-0.5534
15	2.9764	0.5668	1.2033	-0.6189	-0.5156	-0.5534
16	6.6576	-1.5151	-0.6116	-0.6189	-0.5156	1.074
17	7.2625	-0.8571	-0.6116	-0.6189	-0.5156	-0.5534
18	9.2166	3.4479	-0.6116	-0.2686	-0.5156	-0.5534
19	10.6895	9.356	0.904	2.4683	2.1486	2.1
20	10.8758	3.7244	-0.6116	-0.6189	-0.5156	-0.5534
21	14.0078	5.5354	-0.6116	-0.2366	-0.5156	-0.5534
22	14.16	4.9014	-0.6116	-0.6189	-0.5156	-0.5534
23	13.47	2.9926	-0.6116	-0.6189	-0.5156	-0.5534
24	9.6529	3.1476	-0.6116	-0.6189	-0.5156	-0.5534
25	12.7356	6.6845	1.7114	-0.6189	1.8173	-0.5534
26	9.1622	1.5894	-0.6116	0.1648	-0.5156	-0.5534
27	7.2156	-3.0843	-0.6116	-0.6189	-0.5156	-0.5534
28	2.6696	0.725	1.866	-0.6189	-0.5156	-0.2302
29	8.3277	0.3266	-0.6116	-0.6189	-0.5156	0.9061
30	8.8798	0.9659	-0.6116	-0.6189	-0.5156	-0.5534
31	9.2198	1.9423	-0.6116	3.3072	2.341	-0.5534
32	8.13	9.2732	-0.6116	-0.6189	-0.5156	-0.5534
33	8.4545	-2.7344	-0.6116	-0.6189	-0.5156	-0.5534
34	2.526	0.9233	-0.6116	-0.1576	-0.0673	-0.5534
35	12.5716	2.7593	-0.6116	-0.6189	-0.5156	-0.5534
36	9.9119	3.1747	-0.6116	-0.6189	-0.5156	-0.5534
37	3.433	1.4829	-0.2108	-0.6189	-0.5156	-0.5534
38	10.6303	6.8819	1.9178	-0.6189	0.0669	-0.5534
39	8.4439	8.5478	-0.6116	2.1947	1.964	-0.0154
40	9.6856	7.2831	2.5155	-0.6189	-0.5156	2.1667
41	9.6882	9.4319	2.6676	1.8909	-0.5156	-0.5534
42	8.1421	-2.5042	-0.6116	-0.1706	2.2645	-0.5534
43	4.1864	0.6407	-0.6116	-0.6189	-0.5156	-0.5534
44	12.7014	3.7991	-0.6116	-0.6189	-0.5156	1.3752
45	10.2595	9.7471	-0.6116	1.5758	-0.5156	2.068
46	2.6609	1.5276	-0.6116	-0.6189	-0.5156	0.3247
47	2.5025	1.0573	-0.6116	-0.6189	-0.5156	0.791
48	8.5737	6.8671	1.5605	2.6347	2.0278	2.2815
49	8.496	-1.2615	-0.6116	-0.6189	-0.5156	-0.5534
50	9.4211	3.8304	-0.6116	-0.6189	-0.5156	-0.5534
51	3.1633	1.9095	1.4752	-0.6189	-0.5156	-0.5534
52	8.2151	7.7378	1.9296	3.1746	2.7756	1.4856
53	14.4976	4.6503	-0.6116	-0.6189	-0.5156	-0.5534
54	14.6554	4.8826	0.4777	-0.0827	-0.5156	-0.5534
55	9.0339	2.8788	-0.6116	-0.6189	2.5621	-0.5534
56	11.0711	9.2883	1.6169	-0.6189	-0.5156	-0.5534
57	13.6693	3.2112	-0.6116	-0.2275	-0.5156	-0.5534
58	6.7484	-2.5039	-0.6116	-0.6189	-0.5156	-0.5534
59	14.2382	3.524	-0.6116	0.3608	-0.5156	-0.5534
60	14.9285	5.1736	-0.6116	0.7197	-0.5156	-0.2274
61	10.1649	5.6531	-0.6116	-0.6189	-0.5156	-0.5534
62	15.018	5.3182	-0.6116	-0.6189	-0.5156	-0.5534
63	13.5486	2.8298	-0.6116	-0.6189	-0.5156	-0.5534
64	10.8016	5.9836	-0.6116	-0.6189	1.0106	1.2209
65	8.14	7.3676	-0.6116	1.9204	1.7084	-0.5534
66	10.2388	5.3203	-0.6116	0.8924	1.6906	-0.5534
67	8.1776	-1.9428	1.7301	-0.6189	-0.5156	-0.5534
68	9.1293	6.7235	-0.6116	1.4296	2.0959	-0.5534
69	14.1137	4.6707	-0.6116	-0.6189	1.7178	-0.5534
70	14.6673	5.3582	-0.6116	-0.6189	-0.5156	-0.5534
71	2.7729	1.4634	1.9533	-0.6189	-0.5156	-0.5534
72	13.2787	3.232	-0.6116	-0.6189	-0.5156	-0.5534
73	12.8873	5.4152	-0.6116	-0.0607	-0.5156	-0.5534
74	10.6596	4.6003	-0.6116	-0.6189	-0.5156	-0.5534
75	12.9155	5.9079	-0.6116	-0.6189	-0.5156	-0.5534
76	8.0331	8.3457	2.1969	2.8123	2.724	2.4
77	11.1716	8.9549	-0.2313	0.8828	2.622	2.1171
78	14.599	6.0092	1.4123	-0.6189	-0.5156	-0.5534
79	3.1393	0.9281	-0.6116	-0.6189	-0.5156	-0.5534
80	11.2639	5.4511	-0.6116	-0.6189	-0.5156	-0.5534
81	11.3268	8.4387	-0.6116	-0.1791	-0.5156	-0.5534
82	6.1687	-0.7535	-0.6116	-0.6189	-0.5156	-0.5534
83	10.9136	3.1194	0.4955	1.3177	-0.5156	-0.5534
84	13.9058	6.5999	-0.6116	-0.6189	0.0863	-0.5534
85	11.3859	4.7413	-0.6116	-0.6189	-0.5156	-0.5534
86	12.3803	7.8308	1.2548	-0.2166	-0.5156	-0.1864
87	9.7718	9.4918	2.5282	1.7823	-0.5156	2.6509
88	10.7956	9.2578	2.1055	0.3881	0.156	2.5152
89	9.24	1.5242	-0.2383	1.7568	-0.5156	-0.5534
90	10.8998	3.7289	-0.6116	-0.6189	-0.5156	1.1211
91	11.9722	2.3739	-0.6116	0.1122	-0.5156	-0.5534
92	12.3322	6.1523	-0.6116	0.7112	-0.5156	-0.5534
93	11.896	4.1128	-0.6116	-0.6189	-0.5156	-0.1073
94	10.1597	3.7664	-0.6116	-0.6189	-0.5156	-0.5534
95	13.537	5.9639	-0.6116	-0.6189	-0.5156	-0.5534
96	10.2517	8.6681	2.3928	2.3727	1.0113	2.46
97	7.5796	-3.3627	-0.6116	-0.6189	1.5736	-0.5534
98	8.0998	8.7409	0.0743	-0.6189	-0.1334	-0.5534
99	8.49	-2.8579	0.0906	-0.2132	-0.5156	0.8011
100	9.396	8.3958	1.7419	1.2947	-0.5156	0.1575
101	10.9089	8.7921	1.5497	0.8282	-0.5156	-0.1462
102	11.5052	3.0502	-0.6116	-0.6189	-0.5156	-0.5534
103	10.4734	5.3088	-0.6116	-0.6189	-0.5156	-0.5534
104	11.9423	4.5218	-0.6116	-0.6189	-0.5156	-0.5534
105	13.2264	2.7117	-0.6116	-0.6189	-0.5156	0.4668
106	9.034	4.9185	-0.6116	-0.6189	-0.5156	-0.5534
107	8.4085	6.6602	-0.6116	0.9989	-0.5156	-0.5534
108	14.8631	4.848	-0.6116	2.2593	-0.5156	-0.5534
109	8.9349	8.6518	-0.6116	0.6625	1.3516	0.9053
110	14.9864	5.6511	-0.6116	0.138	-0.5156	1.1952
111	8.0982	8.6976	0.8174	0.2568	2.1733	1.5761
112	12.3347	5.3761	-0.6116	-0.1495	-0.5156	-0.5534
113	6.409	-2.0764	1.3046	1.4439	-0.5156	0.2893
114	3.6898	1.1065	-0.6116	-0.6189	-0.5156	-0.5534
115	2.6912	1.285	-0.6116	-0.6189	-0.5156	-0.5534
116	9.385	4.9645	-0.6116	-0.2921	-0.5156	-0.5534
117	10.5001	3.7151	-0.6116	-0.6189	-0.5156	-0.5534
118	6.7882	-3.1421	1.2641	-0.6189	1.7861	-0.5534
119	9.8796	3.4051	-0.6116	-0.6189	-0.5156	-0.5534
120	8.3049	-3.1423	-0.2233	1.8279	-0.5156	1.0756
121	8.6784	7.304	0.5726	0.8648	2.0058	2.3744
122	9.7722	9.4711	1.5277	2.1146	2.2872	2.8902
123	8.3802	7.5489	1.8106	-0.6189	2.1479	2.7687
124	14.0834	4.3828	-0.6116	-0.6189	-0.5156	-0.5534
125	6.2843	-2.1574	-0.6116	-0.6189	-0.5156	-0.5534
126	9.7793	3.984	-0.6116	-0.2612	-0.5156	0.1266
127	8.8147	-3.1398	-0.6116	-0.6189	-0.5156	1.1247
128	7.98	8.6354	-0.6116	-0.2266	2.0012	-0.5534
129	8.1348	9.0863	-0.6116	-0.2237	-0.5156	-0.1929
130	7.3073	-2.3385	-0.6116	-0.1533	-0.5156	-0.5534
131	7.005	-3.312	1.7195	-0.6189	-0.5156	-0.5534
132	7.2826	-3.143	-0.6116	-0.6189	-0.5156	0.7242
133	10.1181	5.4936	-0.6116	-0.6189	-0.5156	-0.5534
134	8.8961	7.407	1.3191	1.7184	2.4592	1.6899
135	6.3745	-3.0824	-0.6116	-0.6189	-0.5156	0.9212
136	8.798	-2.8602	1.4998	-0.6189	2.1626	1.6217
137	9.5243	7.4502	1.0088	2.5663	1.8959	2.6933
138	9.6241	8.944	1.6675	1.7313	-0.5156	2.5749
139	9.9714	7.2275	2.249	1.4073	2.1363	2.2598
140	8.959	7.9569	1.3905	1.958	-0.5156	2.2842
141	9.5003	8.356	1.4356	2.7022	1.4877	0.2378
142	6.5472	-2.1533	0.9255	-0.6189	-0.5156	-0.5534
143	7.1381	-1.1585	-0.6116	-0.6189	-0.5156	-0.5534
144	8.7077	1.4775	-0.6116	-0.6189	-0.5156	-0.5534
145	8.3824	7.2587	1.7376	2.1712	2.6185	2.3136
146	10.5606	3.804	-0.6116	-0.6189	-0.5156	-0.5534
147	9.9017	4.8187	-0.6116	-0.1747	-0.5156	-0.5534
148	7.9698	7.594	-0.6116	1.1175	2.1621	-0.5534
149	14.0356	5.3337	-0.6116	-0.6189	-0.5156	-0.5534
150	13.2977	4.8349	-0.6116	-0.6189	-0.5156	-0.5534
151	11.7959	3.2995	0.6343	-0.6189	-0.5156	-0.5534
152	10.3263	4.589	-0.6116	-0.2287	-0.5156	-0.5534
153	9.418	1.7758	-0.6116	2.0672	-0.5156	-0.5534
154	13.5584	5.4903	-0.6116	-0.6189	-0.5156	-0.5534
155	8.5044	8.0781	-0.6116	-0.6189	2.2176	1.2486
156	2.2837	1.1505	-0.6116	-0.2454	-0.5156	1.9011
157	8.7834	8.5781	1.6266	1.8798	-0.5156	2.5727
158	6.0791	-0.7995	1.9233	-0.6189	-0.5156	-0.5534
159	9.7425	3.1547	-0.6116	-0.6189	-0.5156	-0.5534
160	11.5766	8.0454	1.2062	-0.6189	1.6526	-0.5534
161	13.8252	3.4099	-0.6116	-0.6189	-0.5156	-0.5534
162	11.0472	5.1965	-0.6116	-0.6189	-0.5156	-0.5534
163	9.1695	1.4736	-0.6116	2.4481	1.4492	-0.5534
164	2.9144	1.7587	-0.6116	0.2643	-0.5156	-0.2223
165	8.6739	1.2666	-0.6116	2.4852	2.2932	-0.5534
166	10.0879	4.277	-0.6116	1.7985	-0.5156	-0.5534
167	13.4852	6.1545	-0.6116	-0.6189	-0.5156	-0.5534
168	10.585	5.9431	-0.6116	-0.6189	-0.5156	1.4247
169	12.9385	6.5231	-0.6116	-0.6189	-0.5156	-0.5534
170	13.6349	5.8049	-0.6116	-0.1104	-0.0215	0.3317
171	10.5468	9.0568	2.2873	1.8105	2.3844	2.184
172	10.272	7.5248	1.9272	0.8751	2.024	1.8372
173	7.8526	0.3143	-0.6116	-0.6189	-0.5156	-0.5534
174	8.7231	9.2094	1.3952	-0.6189	0.9766	2.1266
175	8.3689	0.6182	-0.6116	-0.6189	-0.5156	-0.5534
176	7.922	-0.2972	-0.6116	-0.6189	-0.5156	-0.5534
177	6.8443	-1.4897	-0.6116	-0.6189	-0.5156	-0.5534
178	7.1551	-0.3733	-0.6116	-0.6189	-0.5156	-0.5534
179	2.4847	0.7903	1.1524	-0.6189	-0.5156	-0.5534
180	3.4658	0.7166	-0.6116	-0.1324	-0.5156	-0.5534
181	2.7017	0.902	-0.6116	1.4465	-0.5156	-0.5534
182	10.2068	4.7185	-0.6116	-0.6189	2.323	-0.5534
183	8.1536	7.2891	-0.6116	2.1831	2.1772	1.6573
184	8.7433	4.0596	-0.6116	-0.6189	1.3478	-0.2005
185	9.4639	3.4295	-0.6116	-0.6189	-0.5156	-0.1126
186	9.599	3.1047	-0.6116	1.7882	-0.5156	-0.5534
187	8.4673	8.176	1.8029	1.6698	1.6077	2.5083
188	9.7918	8.1816	1.7392	1.7299	1.1635	2.0041
189	14.7205	5.9046	-0.6116	-0.6189	-0.5156	-0.5534
190	12.5181	5.9337	-0.6116	-0.6189	-0.5156	-0.5534
191	10.1945	4.5239	-0.6116	-0.6189	-0.5156	-0.5534
192	11.3115	4.5247	-0.6116	-0.0354	-0.5156	-0.5534
193	9.7336	4.5804	-0.6116	1.4636	-0.5156	-0.5534
194	10.5292	4.3217	-0.6116	-0.6189	-0.5156	-0.5534
195	8.5607	8.0576	-0.6116	2.3259	-0.5156	1.1116
196	9.2454	9.2516	-0.6116	2.0956	0.2453	1.5811
197	11.0085	2.9774	-0.6116	-0.6189	-0.5156	-0.5534
198	11.0025	4.6434	-0.6116	-0.6189	-0.5156	-0.5534
199	10.2896	5.057	-0.6116	-0.6189	-0.5156	-0.5534
200	10.5545	5.1474	-0.6116	-0.3009	-0.5156	-0.5534
201	13.1045	5.8797	-0.6116	-0.1458	-0.5156	-0.5534
202	13.0785	6.159	-0.6116	-0.6189	-0.5156	-0.5534
203	10.7151	4.1863	-0.6116	-0.6189	-0.5156	-0.5534
204	8.9847	8.6947	2.356	1.1683	1.3774	1.7875
205	6.362	-1.3658	-0.6116	-0.6189	-0.5156	-0.5534
206	10.409	3.549	-0.6116	-0.6189	-0.5156	-0.5534
207	12.5076	4.1103	-0.6116	-0.6189	-0.5156	1.8822
208	13.498	3.4824	-0.6116	-0.6189	-0.5156	-0.5534
209	11.6262	4.5831	-0.6116	-0.6189	-0.5156	-0.2176
210	4.2348	0.603	-0.6116	1.1641	-0.5156	-0.5534
211	4.0796	0.5654	1.1633	-0.2599	-0.5156	1.1426
212	8.152	-3.3196	-0.6116	-0.6189	-0.5156	2.1153
213	7.9775	-2.8737	0.9239	-0.6189	-0.5156	-0.5534
214	8.6356	-2.7233	2.0209	-0.2079	-0.5156	0.4259
215	8.3192	-2.6453	0.5499	-0.6189	-0.5156	2.6002
216	7.1186	-1.6628	-0.6116	-0.6189	-0.5156	-0.5534
217	12.2774	4.2573	-0.1206	0.8935	-0.5156	-0.5534
218	7.6952	-2.7233	2.1201	-0.6189	1.8736	-0.5534
219	3.2192	1.6982	-0.6116	-0.6189	-0.5156	-0.5534
220	10.6219	4.8684	-0.6116	-0.6189	0.7637	-0.5534
221	9.2914	4.4751	-0.6116	-0.6189	-0.5156	-0.1719
222	12.9277	3.3538	1.4212	-0.2031	-0.5156	-0.5534
223	12.7636	5.255	-0.236	-0.6189	-0.5156	-0.5534
224	10.4911	8.1748	2.1273	-0.244	2.1377	2.5767
225	13.2434	6.683	-0.6116	-0.6189	-0.5156	-0.5534
226	11.1895	4.0086	-0.6116	-0.6189	-0.5156	1.8052
227	12.1393	3.9149	-0.6116	-0.6189	-0.5156	-0.5534
228	10.346	3.4119	-0.6116	-0.6189	-0.5156	-0.5534
229	13.118	2.5959	-0.6116	-0.6189	-0.5156	-0.5534
230	12.6527	4.3494	-0.6116	-0.6189	-0.5156	-0.5534
231	13.8508	5.316	-0.6116	1.9673	-0.5156	-0.5534
232	10.5308	5.6376	-0.6116	-0.6189	-0.5156	-0.5534
233	11.4493	8.2203	2.0844	1.338	1.5665	-0.5534
234	9.5124	2.0987	-0.6116	2.019	1.8203	-0.5534
235	13.6033	4.9806	-0.6116	-0.6189	-0.5156	-0.5534
236	12.7789	7.63	-0.6116	-0.1296	-0.5156	-0.5534
237	13.355	2.9152	-0.6116	-0.6189	-0.5156	0.0846
238	10.4759	6.3835	-0.6116	2.3546	2.6957	1.7896
239	11.6655	5.1393	0.9789	-0.6189	-0.5156	-0.5534
240	8.8224	-2.3317	1.6359	-0.6189	-0.5156	-0.2034
241	7.3161	-2.7483	0.4793	-0.6189	-0.5156	-0.5534
242	8.1785	0.4252	1.2255	-0.6189	-0.5156	-0.1624
243	9.0275	3.9099	-0.6116	-0.6189	-0.5156	-0.2279
244	8.8796	3.7588	-0.6116	-0.6189	-0.5156	-0.5534
245	7.9547	-0.7964	-0.6116	-0.6189	-0.5156	-0.5534
246	8.4883	-2.4583	1.5128	-0.6189	-0.5156	-0.5534
247	8.3418	-1.7502	1.4226	-0.6189	2.0117	-0.5534
248	6.6928	-2.8558	1.3126	1.8482	-0.5156	-0.5534
249	7.0333	-1.0617	0.4464	-0.1069	-0.5156	0.9217
250	10.7869	8.535	1.6695	1.4591	-0.5156	2.1855
251	7.2524	-1.2302	-0.6116	-0.6189	-0.5156	-0.5534
252	13.924	6.3139	-0.6116	-0.6189	-0.5156	-0.5534
253	12.8364	4.6113	-0.6116	-0.6189	-0.5156	0.5759
254	12.5149	6.5755	1.5893	1.2832	-0.5156	-0.5534
255	4.0443	1.1022	-0.6116	-0.6189	-0.5156	-0.5534
256	12.5511	7.2266	-0.6116	-0.6189	-0.5156	-0.5534
257	11.296	5.8154	-0.6116	1.8816	-0.5156	-0.5534
258	13.465	2.9853	-0.6116	-0.6189	-0.5156	-0.5534
259	10.8896	5.052	-0.6116	-0.6189	-0.5156	-0.2208
260	13.461	5.1369	-0.6116	-0.6189	-0.5156	-0.5534
261	12.5817	2.4328	-0.6116	-0.6189	-0.5156	-0.1152
262	12.7314	2.9654	-0.6116	-0.0762	-0.5156	-0.5534
263	11.031	5.9356	-0.6116	-0.1266	-0.5156	-0.5534
264	9.3016	3.8031	-0.6116	-0.6189	-0.5156	-0.5534
265	10.3742	6.0274	1.745	-0.6189	-0.5156	-0.5534
266	12.9493	3.682	-0.6116	-0.6189	-0.5156	1.0079
267	12.392	5.3601	-0.6116	-0.6189	-0.2304	-0.5534
268	13.8717	5.4647	-0.6116	-0.6189	-0.5156	-0.5534
269	12.4765	7.1061	-0.6116	-0.6189	-0.5156	-0.5534
270	8.7012	7.2265	1.3168	1.7665	-0.5156	1.6157
271	6.859	-1.0625	-0.6116	-0.6189	-0.5156	-0.5534
272	10.2379	7.2543	1.8069	2.1788	2.4388	2.173
273	8.533	-1.8611	1.899	-0.0502	-0.1772	-0.5534
274	7.3386	-3.1493	2.5397	-0.6189	1.398	-0.5534
275	13.3349	4.4154	-0.6116	-0.6189	-0.5156	-0.5534
276	12.3629	4.6914	-0.6116	-0.6189	-0.5156	-0.5534
277	9.7174	5.212	0.8756	-0.6189	-0.5156	-0.5534
278	13.543	4.0912	-0.6116	-0.6189	-0.5156	-0.5534
279	13.3733	6.6417	-0.6116	1.7399	-0.5156	-0.5534
280	12.9926	2.8043	-0.6116	-0.6189	-0.5156	-0.5534
281	9.1623	8.1439	0.2961	1.771	-0.5156	-0.5534
282	14.0281	5.0225	-0.6116	-0.6189	-0.5156	-0.5534
283	12.2716	7.4973	-0.6116	-0.6189	-0.1374	1.9756
284	7.6599	-1.1723	2.0781	-0.6189	-0.5156	-0.5534
285	12.443	2.5998	-0.6116	-0.6189	-0.5156	-0.5534
286	8.2674	-2.8031	-0.6116	-0.6189	1.7071	-0.5534
287	10.5329	4.4807	-0.6116	-0.6189	-0.5156	-0.5534
288	10.0303	5.5533	-0.6116	-0.6189	2.3267	-0.5534
289	14.2295	6.0865	-0.6116	-0.6189	-0.5156	-0.5534
290	7.5337	-1.0704	2.121	-0.6189	-0.5156	-0.5534
291	12.5426	6.267	-0.6116	0.0178	-0.5156	-0.5534
292	6.4896	-2.1217	1.3771	-0.1966	-0.5156	-0.5534
293	6.4159	-0.8562	-0.6116	-0.6189	-0.5156	-0.5534
294	6.1704	-3.0621	1.3103	-0.1567	1.9346	-0.5534
295	10.1659	8.9542	1.8215	1.3274	-0.5156	-0.5534
296	11.5193	9.2067	1.3073	1.411	-0.5156	-0.5534
297	6.4801	-2.7174	0.7756	-0.6189	-0.5156	-0.5534
298	8.5906	-2.1163	0.6475	-0.6189	-0.1742	0.788
299	10.326	8.794	0.1878	2.044	-0.1929	2.3891
300	8.8253	7.4687	0.8666	2.839	1.6326	2.2326
301	8.2202	0.0935	-0.6116	0.8439	-0.5156	-0.5534
302	4.5939	1.0891	2.1763	-0.6189	-0.5156	-0.5534
303	4.2172	0.8028	-0.6116	0.0716	-0.5156	1.3972
304	10.4079	7.1373	2.1081	1.567	0.7912	2.2924
305	10.8519	8.7783	-0.6116	2.319	-0.5156	-0.5534
306	7.5141	-2.2007	-0.6116	-0.6189	-0.5156	-0.5534
307	4.2082	1.3353	-0.6116	-0.2809	-0.5156	-0.5534
308	3.3208	2.1045	-0.6116	0.7796	-0.5156	-0.5534
309	4.0408	1.2459	-0.6116	-0.6189	-0.153	-0.5534
310	3.017	1.1594	-0.6116	-0.1454	-0.5156	-0.5534
311	9.6741	8.6781	0.3703	2.246	-0.5156	1.9964
312	10.6573	4.8462	-0.6116	-0.1611	-0.5156	-0.5534
313	13.1766	4.9806	-0.6116	-0.1877	-0.5156	-0.1601
314	12.9475	3.6596	-0.6116	-0.6189	-0.5156	-0.5534
315	6.7784	-0.8468	-0.6116	-0.6189	1.8645	-0.5534
316	13.5158	4.6974	-0.6116	-0.6189	-0.5156	0.326
317	8.9437	1.8342	-0.6116	0.6651	2.0222	-0.5534
318	9.1015	1.2358	1.8983	-0.6189	0.7138	-0.5534
319	10.4571	8.7241	1.8874	-0.3213	2.5597	2.345
320	13.1891	6.4013	-0.6116	-0.6189	-0.5156	-0.5534
321	9.4834	3.9589	-0.6116	-0.6189	-0.0679	-0.5534
322	12.9042	7.4727	-0.6116	-0.6189	-0.5156	-0.5534
323	9.0508	3.5426	-0.6116	-0.6189	-0.5156	-0.5534
324	7.5879	-1.2075	-0.6116	-0.6189	-0.5156	-0.5534
325	8.6513	-3.375	-0.6116	-0.1913	1.8597	2.2602
326	8.8133	-1.0325	-0.6116	-0.6189	-0.5156	-0.5534
327	9.2024	4.7081	-0.6116	-0.6189	-0.5156	-0.5534
328	7.0902	-2.3463	1.2774	-0.6189	2.2003	-0.5534
329	13.5321	3.7064	-0.6116	-0.6189	-0.5156	-0.5534
330	10.6794	5.4144	-0.6116	-0.6189	-0.5156	0.18
331	9.4595	7.174	1.2897	-0.6189	2.1821	2.7822
332	12.1668	5.7701	-0.6116	-0.6189	-0.5156	-0.5534
333	11.8529	4.1828	-0.6116	-0.6189	-0.5156	-0.1099
334	14.7229	4.6148	-0.6116	-0.2353	-0.5156	-0.5534
335	10.026	3.8964	-0.6116	-0.6189	-0.5156	-0.5534
336	11.4115	8.406	0.0151	2.3983	-0.5156	-0.5534
337	12.5446	3.8032	-0.6116	-0.6189	-0.5156	-0.0473
338	13.4849	6.4999	-0.6116	-0.6189	-0.5156	-0.5534
339	8.9804	-2.6802	1.687	-0.6189	-0.5156	1.4244
340	11.8085	4.8221	-0.6116	-0.6189	-0.5156	-0.5534
341	12.6778	6.2747	-0.6116	0.5897	1.5049	-0.5534
342	7.3776	-0.7403	2.212	-0.1894	-0.5156	-0.5534
343	11.9792	5.6249	-0.6116	-0.6189	-0.5156	1.2724
344	9.2967	2.9315	-0.6116	1.6097	2.4612	-0.5534
345	10.598	7.8652	1.896	1.5844	-0.5156	2.2251
346	9.6638	6.9941	1.5975	1.013	2.4076	2.5597
347	9.2218	7.8726	-0.6116	2.9643	1.5308	1.2597
348	8.7612	7.7988	2.0944	1.5969	2.3963	2.1901
349	12.8068	3.2737	-0.6116	-0.1405	-0.5156	-0.5534
350	12.2741	3.4443	-0.6116	-0.6189	-0.5156	1.5303
351	12.6967	3.9068	-0.6116	-0.6189	-0.5156	-0.5534
352	10.5798	7.4001	2.1578	2.92	-0.5156	2.535
353	11.3081	8.8698	-0.056	-0.6189	2.7193	-0.1822
354	3.295	1.7831	0.6939	-0.1916	-0.5156	-0.5534
355	10.0292	9.5464	1.1363	-0.6189	1.9753	0.1799
356	4.7271	0.8036	-0.6116	-0.6189	-0.5156	-0.5534
357	10.9802	8.8143	2.3485	1.8927	2.1115	2.7713
358	9.614	6.6312	-0.6116	-0.6189	1.4197	2.2432
359	3.6777	1.5145	-0.6116	-0.6189	-0.5156	-0.5534
360	3.8773	1.3516	-0.6116	-0.199	-0.5156	-0.5534
361	4.1949	0.9652	-0.6116	-0.1985	-0.5156	0.9118
362	2.5957	1.3204	1.1514	-0.2587	-0.5156	-0.5534
363	4.5125	1.089	-0.6116	-0.6189	-0.5156	-0.5534
364	3.8623	0.5545	2.1392	-0.6189	-0.1196	-0.5534
365	3.4394	1.0633	-0.6116	-0.6189	-0.5156	-0.5534
366	6.0898	-2.6462	-0.6116	1.1107	-0.5156	-0.5534
367	8.5004	-3.0577	-0.6116	-0.6189	2.174	1.8251
368	6.2863	-1.1024	-0.6116	-0.1519	-0.5156	-0.5534
369	13.4907	5.0038	-0.6116	-0.6189	-0.5156	-0.5534
370	12.8727	6.5621	-0.6116	-0.6189	-0.5156	-0.5534
371	12.9243	7.3951	-0.6116	-0.6189	-0.5156	-0.5534
372	13.6472	6.1532	1.4798	-0.6189	-0.5156	-0.5534
373	11.5373	7.4427	-0.6116	-0.6189	-0.5156	-0.5534
374	6.1638	-1.4458	-0.6116	-0.6189	-0.5156	-0.5534
375	9.9552	4.2217	-0.6116	-0.6189	-0.5156	-0.5534
376	11.8818	5.5075	0.5773	-0.6189	-0.5156	1.239
377	12.6678	5.3518	-0.6116	-0.6189	-0.5156	-0.5534
378	10.6036	4.1701	-0.6116	-0.6189	-0.5156	-0.5534
379	13.8339	4.2574	-0.1819	-0.6189	-0.5156	-0.5534
380	13.8227	4.1787	-0.6116	-0.6189	-0.1008	-0.5534
381	8.7797	8.3523	-0.6116	0.2108	2.0631	0.0449
382	8.4899	-1.0191	-0.6116	-0.6189	-0.5156	-0.5534
383	8.1802	-0.3673	-0.6116	-0.6189	-0.5156	-0.5534
384	8.4366	0.3625	-0.6116	-0.6189	-0.5156	-0.5534
385	7.7803	-0.2355	-0.6116	-0.2525	-0.5156	-0.5534
386	7.9176	-1.0248	-0.6116	-0.6189	-0.5156	-0.5534
387	7.9211	0.0319	-0.6116	0.0153	-0.5156	-0.5534
388	8.022	0.3861	-0.1062	-0.6189	-0.5156	-0.5534
389	7.7432	-0.043	-0.6116	-0.6189	-0.5156	-0.5534
390	12.9094	2.8055	-0.6116	-0.6189	-0.5156	-0.5534
391	10.8807	3.4177	-0.6116	1.9372	-0.5156	-0.5534
392	10.4814	3.1531	-0.6116	-0.6189	-0.5156	-0.5534
393	3.194	2.0403	-0.6116	-0.6189	-0.5156	-0.5534
394	3.2513	0.8895	-0.6116	2.1315	-0.5156	-0.5534
395	8.6933	7.0738	1.5106	-0.1613	-0.5156	1.9684
396	11.9758	7.8158	-0.6116	1.1894	-0.5156	-0.5534
397	10.6665	9.2548	1.8632	-0.6189	1.3979	0.6734
398	8.5104	8.8037	1.5467	1.7357	2.0903	2.4424
399	7.2058	-2.5069	1.1296	-0.6189	-0.5156	-0.5534
400	3.2894	0.4513	0.8102	-0.6189	-0.5156	-0.5534
401	6.5313	-3.2541	1.6267	-0.6189	-0.5156	-0.5534
402	6.2142	-2.7672	0.719	-0.6189	-0.5156	-0.5534
403	9.0414	8.912	1.0103	2.0146	1.0395	1.4038
404	14.7247	5.022	-0.6116	-0.6189	-0.5156	-0.5534
405	14.2133	6.4419	-0.6116	-0.6189	-0.5156	-0.5534
406	9.9773	7.3825	1.887	-0.6189	2.0885	1.1647
407	12.8235	7.3226	-0.6116	-0.1821	-0.5156	-0.5534
408	9.2016	3.7598	-0.6116	-0.6189	-0.5156	-0.5534
409	12.262	5.7898	-0.6116	-0.6189	-0.5156	-0.5534
410	12.9795	6.5837	-0.6116	-0.6189	-0.5156	-0.2041
411	9.8982	4.8336	-0.6116	1.572	-0.5156	0.9428
412	8.8471	1.7096	-0.6116	2.604	-0.5156	-0.5534
413	12.1169	4.9008	-0.6116	-0.6189	-0.5156	-0.5534
414	6.3716	-2.5828	-0.6116	-0.6189	0.9421	-0.5534
415	8.4503	8.9269	-0.6116	1.5246	-0.1263	2.0855
416	2.8248	1.4201	-0.6116	-0.2619	-0.5156	-0.5534
417	10.6077	3.4705	-0.6116	-0.2246	-0.5156	-0.5534
418	8.5061	7.9458	-0.6116	1.7805	-0.5156	-0.5534
419	6.9585	-3.3038	-0.3028	-0.6189	-0.5156	-0.5534
420	9.132	4.2347	-0.6116	-0.262	0.0487	-0.5534
421	8.4241	8.2322	1.4278	2.5272	2.368	2.5233
422	9.065	7.1054	-0.6116	-0.6189	1.8991	1.9082
423	12.4576	7.6215	2.0677	-0.6189	2.2776	-0.5534
424	12.4295	4.0418	-0.6116	-0.2816	-0.5156	-0.2457
425	9.881	5.3061	-0.6116	0.2765	1.6109	-0.2158
426	12.9434	4.6913	-0.6116	-0.6189	-0.5156	-0.5534
427	9.6821	5.4082	0.0308	-0.6189	-0.5156	-0.5534
428	11.8565	5.956	-0.2815	1.4937	1.755	-0.5534
429	11.2327	3.62	-0.6116	-0.6189	-0.5156	-0.5534
430	10.4964	2.8002	-0.6116	1.2685	-0.5156	-0.5534
431	11.8758	4.8482	-0.6116	-0.2939	0.971	1.5255
432	13.2547	3.9623	-0.6116	-0.2838	-0.5156	-0.5534
433	5.3068	-0.2693	-0.6116	-0.6189	-0.5156	-0.5534
434	8.8163	-2.9254	2.1863	-0.6189	-0.5156	1.3068
435	12.4585	3.0843	-0.6116	-0.6189	-0.5156	-0.5534
436	11.506	9.0429	2.2254	1.0362	1.8765	-0.5534
437	7.7353	-2.5028	-0.6116	-0.0646	-0.5156	-0.5534
438	9.914	3.3719	-0.6116	-0.6189	-0.5156	-0.5534
439	6.7384	-1.2369	-0.6116	-0.1875	-0.5156	-0.5534
440	13.3293	5.8799	-0.6116	-0.6189	-0.5156	-0.5534
441	11.2654	9.252	-0.6116	1.8619	-0.5156	1.4885
442	3.5914	1.4797	1.9064	-0.6189	-0.5156	-0.5534
443	11.0744	8.2496	2.5631	-0.6189	2.5529	2.1003
444	8.8644	1.0904	2.0153	1.4228	-0.5156	-0.5534
445	7.3354	-1.5804	-0.6116	-0.6189	-0.5156	-0.5534
446	3.9647	0.9157	-0.6116	0.3307	-0.5156	-0.5534
447	2.9687	0.4357	-0.6116	-0.6189	-0.5156	-0.5534

## Sheet: Fig4_e
	UMAP1	UMAP2	long sq. AP1 up-down ratio	long sq. avg. rate	spc0 inst. freq.	spc2 inst. freq.
0	6.5826	-1.9162	0.8973	-0.0169	-0.7477	-0.1086
1	13.7014	6.6042	-0.4114	-0.4682	-0.6877	-0.0591
2	9.8171	3.225	0.223	0.4343	0.0901	0.0577
3	13.7372	2.948	-0.1809	-0.4682	-0.8551	-0.3836
4	14.3339	5.9037	-0.475	-0.4682	-0.3649	0.5389
5	6.4101	-1.866	0.7136	-0.2426	-0.5075	0.4064
6	6.5826	-2.7633	1.0617	-0.4682	-0.9319	-0.6647
7	8.7957	-2.4399	1.0235	0.2087	-0.0888	1.5155
8	10.7547	9.0651	-0.8935	0.2087	0.4982	-0.5138
9	9.0477	9.5711	-1.3967	-0.2426	2.6479	0.8912
10	9.3738	9.7106	-0.9204	-0.4682	0.4711	1.9547
11	14.2727	6.6381	-0.7291	-0.4682	-0.7918	-0.2984
12	10.4732	9.547	-0.6741	1.7881	1.3032	0.6653
13	14.7875	5.298	-0.5673	-0.4682	-0.8916	-0.4717
14	14.2886	5.3487	-0.4237	-0.4682	-0.8564	-0.2552
15	2.9764	0.5668	1.508	-0.4682	-0.8496	-0.7603
16	6.6576	-1.5151	1.0042	-0.4682	0.7506	1.1935
17	7.2625	-0.8571	2.3385	-0.4682	-0.5809	-0.1814
18	9.2166	3.4479	0.117	-0.4682	-0.0056	-0.015
19	10.6895	9.356	-1.1177	-0.4682	0.9326	0.8641
20	10.8758	3.7244	0.3775	-0.4682	-0.2015	0.0691
21	14.0078	5.5354	-0.241	-0.4682	-0.6752	0.1338
22	14.16	4.9014	-0.1734	-0.4682	-0.6617	-0.1506
23	13.47	2.9926	-0.196	-0.2426	-0.2356	-0.1163
24	9.6529	3.1476	-0.4266	-0.2426	0.3262	0.8593
25	12.7356	6.6845	-1.0465	-0.4682	-0.3184	0.1758
26	9.1622	1.5894	0.9044	-0.4682	-0.6549	-0.3589
27	7.2156	-3.0843	0.5986	-0.4682	-0.5901	0.5006
28	2.6696	0.725	1.9853	-0.0169	-0.3395	-0.4486
29	8.3277	0.3266	0.7213	-0.0169	-0.3112	-0.2745
30	8.8798	0.9659	0.2658	0.66	-0.5053	-0.978
31	9.2198	1.9423	0.1688	-0.4682	-0.6571	-0.1961
32	8.13	9.2732	5.9179	-0.4682	5.2131	-4.1329
33	8.4545	-2.7344	0.9502	-0.0169	-0.6086	0.1946
34	2.526	0.9233	2.2791	-0.2426	-0.4768	-0.4533
35	12.5716	2.7593	-0.5545	-0.4682	0.2767	0.7405
36	9.9119	3.1747	-0.633	-0.4682	-0.5988	0.2133
37	3.433	1.4829	1.073	0.66	-0.2491	-0.5497
38	10.6303	6.8819	-1.3368	-0.4682	0.9171	1.1135
39	8.4439	8.5478	-0.8805	-0.4682	1.9319	-0.1706
40	9.6856	7.2831	-1.2138	0.8856	3.1857	1.1931
41	9.6882	9.4319	-1.1834	-0.4682	1.6152	1.4232
42	8.1421	-2.5042	0.8358	-0.2426	-0.4284	0.3662
43	4.1864	0.6407	1.5491	-0.4682	-0.3253	0.2072
44	12.7014	3.7991	-0.5278	0.2087	0.0823	1.0303
45	10.2595	9.7471	-0.9362	-0.2426	1.4828	1.0074
46	2.6609	1.5276	2.4674	-0.4682	-0.5245	-0.4365
47	2.5025	1.0573	1.9247	-0.4682	-0.4588	-0.4132
48	8.5737	6.8671	-1.2281	-0.2426	1.3178	0.4157
49	8.496	-1.2615	0.2242	-0.0169	-0.1795	-1.253
50	9.4211	3.8304	0.1701	-0.4682	-0.3074	-0.541
51	3.1633	1.9095	1.0151	0.66	-0.2561	-0.6449
52	8.2151	7.7378	-1.1418	2.6906	4.3584	1.2301
53	14.4976	4.6503	-0.0773	-0.4682	-0.8948	-0.4045
54	14.6554	4.8826	-0.854	-0.4682	-0.8556	-0.4732
55	9.0339	2.8788	0.2069	-0.4682	-0.928	-0.5565
56	11.0711	9.2883	-0.954	1.7881	1.0922	-0.2969
57	13.6693	3.2112	0.4103	-0.0169	-0.608	-0.1376
58	6.7484	-2.5039	1.2281	-0.4682	-0.8389	-0.345
59	14.2382	3.524	-0.0595	-0.4682	-0.4936	0.1139
60	14.9285	5.1736	-0.1405	-0.4682	-0.9025	-0.593
61	10.1649	5.6531	-0.2805	-0.4682	-0.8752	-0.3615
62	15.018	5.3182	-0.257	-0.4682	-0.7362	-0.0645
63	13.5486	2.8298	-0.5473	-0.2426	0.2222	1.0707
64	10.8016	5.9836	-0.5882	-0.4682	-0.7075	0.2016
65	8.14	7.3676	-0.843	-0.4682	0.3968	1.4621
66	10.2388	5.3203	-0.8963	-0.2426	0.339	1.0228
67	8.1776	-1.9428	0.8885	0.66	-0.5603	-0.0642
68	9.1293	6.7235	-1.1557	-0.4682	-0.2502	1.8849
69	14.1137	4.6707	-0.7117	-0.4682	-0.8526	-0.2449
70	14.6673	5.3582	-0.5128	-0.4682	-0.9081	-0.523
71	2.7729	1.4634	2.8467	-0.2426	-0.5693	-0.6087
72	13.2787	3.232	0.0684	3.8188	1.0127	-0.3776
73	12.8873	5.4152	0.046	-0.2426	-0.0875	0.7377
74	10.6596	4.6003	-0.8469	-0.4682	-0.2648	0.5968
75	12.9155	5.9079	-0.2424	0.66	0.1453	0.2598
76	8.0331	8.3457	-0.9855	4.9358	5.493	-6.5849
77	11.1716	8.9549	-1.0029	0.66	1.0737	0.3273
78	14.599	6.0092	-0.7885	-0.4682	-0.6485	0.3648
79	3.1393	0.9281	1.9311	-0.0169	-0.5119	-0.4882
80	11.2639	5.4511	-1.089	-0.4682	-0.7532	0.1205
81	11.3268	8.4387	-0.9623	2.465	0.5918	0.009
82	6.1687	-0.7535	0.7251	0.8856	0.8368	0.0891
83	10.9136	3.1194	0.2547	-0.0169	0.027	-0.0499
84	13.9058	6.5999	-0.427	1.5625	0.5788	-0.6262
85	11.3859	4.7413	-0.3299	-0.4682	-0.4647	0.2762
86	12.3803	7.8308	-0.8722	-0.4682	0.2407	0.6797
87	9.7718	9.4918	-1.2358	0.2087	2.0733	0.5338
88	10.7956	9.2578	-1.3689	-0.2426	0.1555	1.9407
89	9.24	1.5242	0.0533	0.2087	0.1378	0.188
90	10.8998	3.7289	0.1608	-0.4682	-0.1681	0.0512
91	11.9722	2.3739	-0.8811	-0.4682	-0.3377	1.0375
92	12.3322	6.1523	-0.5962	-0.4682	-0.8257	-0.2391
93	11.896	4.1128	0.394	-0.4682	-0.1969	0.407
94	10.1597	3.7664	-0.7116	-0.4682	-0.2114	0.7295
95	13.537	5.9639	-0.1803	-0.4682	-0.6466	0.1396
96	10.2517	8.6681	-1.1333	2.2394	1.115	-0.1756
97	7.5796	-3.3627	0.2988	-0.2426	-0.6502	0.4936
98	8.0998	8.7409	-0.9178	4.9358	3.5042	-4.3724
99	8.49	-2.8579	0.7342	0.4343	0.1081	2.0256
100	9.396	8.3958	-0.8338	-0.4682	1.2502	0.6303
101	10.9089	8.7921	-1.1075	-0.2426	-0.5109	0.3179
102	11.5052	3.0502	0.3722	-0.4682	-0.5294	-0.0864
103	10.4734	5.3088	-0.6156	-0.4682	0.0869	-0.6733
104	11.9423	4.5218	0.3327	-0.4682	-0.1888	0.3074
105	13.2264	2.7117	-0.7602	-0.4682	-0.2315	-0.0436
106	9.034	4.9185	-0.3721	-0.4682	-0.855	-0.2365
107	8.4085	6.6602	-0.9754	-0.4682	0.5236	1.3234
108	14.8631	4.848	-0.3652	-0.4682	-0.6213	0.1022
109	8.9349	8.6518	-1.0999	0.4343	0.8786	-0.4461
110	14.9864	5.6511	-0.5425	-0.4682	0.0325	0.9726
111	8.0982	8.6976	-1.2667	-0.4682	3.0333	1.5558
112	12.3347	5.3761	-0.2677	-0.4682	-0.0898	0.2303
113	6.409	-2.0764	1.2424	-0.4682	-0.7835	-0.3795
114	3.6898	1.1065	1.7263	-0.4682	-0.2799	-0.1871
115	2.6912	1.285	2.3203	-0.2426	-0.4947	-0.464
116	9.385	4.9645	-0.6656	-0.4682	-0.9021	-0.3843
117	10.5001	3.7151	-0.0712	-0.4682	-0.1792	0.1604
118	6.7882	-3.1421	0.5885	-0.4682	-0.7662	-0.0744
119	9.8796	3.4051	0.1627	-0.4682	-0.0162	-0.1288
120	8.3049	-3.1423	0.3996	-0.4682	0.0361	-0.0505
121	8.6784	7.304	-1.3561	-0.2426	3.0533	4.3694
122	9.7722	9.4711	-0.9618	-0.4682	1.0221	0.3124
123	8.3802	7.5489	-1.3356	4.27	2.9041	2.9772
124	14.0834	4.3828	-0.3656	-0.2426	-0.6989	-0.1052
125	6.2843	-2.1574	0.5853	-0.4682	-0.7648	0.0308
126	9.7793	3.984	-0.5331	-0.4682	-0.8999	-0.438
127	8.8147	-3.1398	0.1666	0.4343	-0.5816	0.3143
128	7.98	8.6354	-1.1668	4.9358	7.0701	-9.8936
129	8.1348	9.0863	-1.0314	4.4957	3.0088	-0.6736
130	7.3073	-2.3385	0.6016	-0.0169	-0.6717	0.0842
131	7.005	-3.312	0.2096	-0.4682	-0.6023	0.6331
132	7.2826	-3.143	0.7497	-0.4682	-0.8609	-0.366
133	10.1181	5.4936	-0.7315	-0.4682	-0.5919	0.5951
134	8.8961	7.407	-1.0727	-0.4682	2.7366	-0.8957
135	6.3745	-3.0824	0.6838	-0.4682	-0.7424	-0.1167
136	8.798	-2.8602	0.4526	0.66	-0.3669	0.929
137	9.5243	7.4502	-1.4167	-0.0169	1.7918	2.2253
138	9.6241	8.944	-1.2535	1.5625	0.4981	2.9258
139	9.9714	7.2275	-1.2868	0.66	2.2304	0.703
140	8.959	7.9569	-1.1083	4.7213	2.2144	-0.7175
141	9.5003	8.356	-0.8207	4.9358	3.3665	-3.9242
142	6.5472	-2.1533	1.0022	-0.0169	-0.4014	-0.105
143	7.1381	-1.1585	2.2151	-0.4682	0.2127	0.3568
144	8.7077	1.4775	1.2804	0.4343	-0.4809	-0.5399
145	8.3824	7.2587	-1.1784	4.9358	3.5367	-0.5412
146	10.5606	3.804	-0.1748	-0.4682	-0.1212	0.0506
147	9.9017	4.8187	-0.7355	-0.4682	-0.2952	0.5754
148	7.9698	7.594	-0.8644	-0.2426	0.4943	0.0697
149	14.0356	5.3337	-0.7877	-0.4682	-0.1383	0.0753
150	13.2977	4.8349	-0.1029	-0.4682	-0.7687	-0.0535
151	11.7959	3.2995	0.0703	-0.0169	0.1772	0.1934
152	10.3263	4.589	-0.1571	-0.4682	-0.2292	0.3302
153	9.418	1.7758	0.5731	-0.0169	-0.4656	-0.3964
154	13.5584	5.4903	-0.2403	-0.4682	-0.7361	0.0035
155	8.5044	8.0781	-0.5829	4.9358	1.9133	-1.4027
156	2.2837	1.1505	1.2239	-0.4682	-0.4634	-0.394
157	8.7834	8.5781	-1.3704	-0.2426	1.3876	3.7175
158	6.0791	-0.7995	1.3545	2.9163	0.7077	-0.5082
159	9.7425	3.1547	0.3208	-0.4682	-0.0556	-0.1039
160	11.5766	8.0454	-1.0263	0.2087	0.5534	0.534
161	13.8252	3.4099	0.3899	-0.4682	-0.4586	-0.2784
162	11.0472	5.1965	-0.5932	-0.2426	0.2568	0.9086
163	9.1695	1.4736	-0.2185	-0.4682	-0.7924	-0.1603
164	2.9144	1.7587	1.3145	-0.2426	-0.604	-1.1005
165	8.6739	1.2666	0.3144	-0.2426	-0.7723	-0.4488
166	10.0879	4.277	-0.1594	-0.4682	0.0645	-0.5071
167	13.4852	6.1545	-0.6117	-0.4682	-0.622	0.1225
168	10.585	5.9431	-0.4538	-0.4682	0.153	0.4891
169	12.9385	6.5231	-0.6722	-0.4682	-0.806	-0.1912
170	13.6349	5.8049	-0.4205	-0.0169	-0.6341	-0.1662
171	10.5468	9.0568	-1.0497	3.1419	1.1769	-0.4708
172	10.272	7.5248	-0.9281	-0.0169	-0.6375	-0.2051
173	7.8526	0.3143	1.0464	-0.2426	-0.7484	-0.074
174	8.7231	9.2094	-1.0338	1.3368	1.2183	1.7106
175	8.3689	0.6182	-0.0377	-0.2426	-0.8703	-0.3912
176	7.922	-0.2972	1.7599	-0.4682	-0.8609	-0.2775
177	6.8443	-1.4897	1.2324	-0.4682	-0.619	0.4729
178	7.1551	-0.3733	2.6875	0.4343	-0.3864	-0.2401
179	2.4847	0.7903	0.9874	-0.4682	-0.5292	-0.378
180	3.4658	0.7166	0.114	0.4343	-0.1596	-0.5634
181	2.7017	0.902	1.2594	-0.0169	-0.471	-0.613
182	10.2068	4.7185	-0.4616	-0.4682	0.0254	0.2034
183	8.1536	7.2891	-1.0382	-0.4682	1.2161	2.536
184	8.7433	4.0596	-0.7978	-0.4682	-0.9445	-0.6882
185	9.4639	3.4295	-0.306	-0.4682	-0.2878	0.2694
186	9.599	3.1047	-0.4677	-0.4682	-0.7735	-0.0401
187	8.4673	8.176	-1.375	0.2087	2.7517	0.958
188	9.7918	8.1816	-1.1873	-0.2426	0.9063	0.1737
189	14.7205	5.9046	-0.8747	-0.4682	-0.7865	-0.2174
190	12.5181	5.9337	-0.5724	-0.4682	-0.2079	-0.4218
191	10.1945	4.5239	-0.8029	-0.4682	-0.5642	0.2078
192	11.3115	4.5247	0.2447	-0.0169	-0.3256	-0.2498
193	9.7336	4.5804	-0.7576	-0.4682	0.1169	0.3021
194	10.5292	4.3217	0.1742	-0.4682	-0.0837	0.2096
195	8.5607	8.0576	-0.9863	-0.4682	1.9919	0.3306
196	9.2454	9.2516	-1.1323	-0.4682	1.3861	2.8474
197	11.0085	2.9774	0.4442	-0.4682	-0.1949	0.0287
198	11.0025	4.6434	-0.3753	-0.4682	-0.2365	0.7622
199	10.2896	5.057	-0.5456	-0.4682	-0.031	0.4638
200	10.5545	5.1474	-0.1843	-0.4682	-0.1127	0.3909
201	13.1045	5.8797	-0.3269	-0.4682	-0.3825	0.1841
202	13.0785	6.159	-0.6097	-0.4682	-0.731	0.1183
203	10.7151	4.1863	0.5405	-0.0169	-0.4017	-0.9745
204	8.9847	8.6947	-1.3998	2.9163	2.7715	0.2877
205	6.362	-1.3658	1.6777	0.2087	-0.2236	-0.1938
206	10.409	3.549	0.3847	-0.2426	-0.0898	-0.0798
207	12.5076	4.1103	-0.2231	-0.4682	-0.0026	0.9517
208	13.498	3.4824	-0.4825	-0.4682	0.1642	0.4813
209	11.6262	4.5831	0.1618	-0.4682	-0.578	0.1749
210	4.2348	0.603	1.0969	-0.4682	0.0547	0.044
211	4.0796	0.5654	1.1903	-0.4682	-0.1385	-0.0195
212	8.152	-3.3196	-0.1519	-0.2426	-0.8332	-0.317
213	7.9775	-2.8737	0.9943	-0.2426	-0.6124	0.2313
214	8.6356	-2.7233	0.1335	-0.0169	-0.0467	-1.1409
215	8.3192	-2.6453	-0.0047	-0.4682	0.0725	-0.4056
216	7.1186	-1.6628	1.6784	-0.2426	-0.427	0.7071
217	12.2774	4.2573	-0.5038	-0.4682	-0.8294	-0.205
218	7.6952	-2.7233	0.6749	-0.4682	-0.6349	0.2917
219	3.2192	1.6982	1.0685	-0.4682	-0.9687	-0.7664
220	10.6219	4.8684	-0.5869	-0.0169	0.5514	-0.1276
221	9.2914	4.4751	-0.1077	-0.4682	-0.2373	-0.2391
222	12.9277	3.3538	-0.1052	-0.0169	-0.003	0.5058
223	12.7636	5.255	-0.1077	-0.2426	-0.1988	-0.2666
224	10.4911	8.1748	-0.993	1.3368	0.3863	1.1856
225	13.2434	6.683	-0.5656	-0.4682	-0.6342	-0.0512
226	11.1895	4.0086	0.0658	-0.4682	-0.4065	0.1555
227	12.1393	3.9149	0.7556	-0.4682	-0.3426	-0.1499
228	10.346	3.4119	-0.0367	-0.0169	-0.3035	-0.6798
229	13.118	2.5959	-0.5289	-0.0169	-0.0446	-0.0709
230	12.6527	4.3494	-0.268	-0.4682	0.4126	-0.6931
231	13.8508	5.316	-0.1643	-0.4682	-0.9099	-0.4836
232	10.5308	5.6376	-0.752	-0.4682	-0.1384	-0.0711
233	11.4493	8.2203	-1.1504	-0.0169	1.0083	-1.511
234	9.5124	2.0987	0.2523	-0.2426	-0.4094	-0.325
235	13.6033	4.9806	-0.1432	-0.4682	-0.8635	-0.3173
236	12.7789	7.63	-0.6372	0.2087	-0.9392	-0.8554
237	13.355	2.9152	-0.3155	-0.4682	0.1293	0.6461
238	10.4759	6.3835	-1.1561	-0.4682	-0.3701	0.8079
239	11.6655	5.1393	-0.3375	-0.4682	-0.6036	0.3534
240	8.8224	-2.3317	1.5031	-0.2426	-0.6974	-0.4578
241	7.3161	-2.7483	0.365	-0.4682	-0.6627	-0.3773
242	8.1785	0.4252	0.6361	-0.2426	-0.6021	-0.2339
243	9.0275	3.9099	-0.451	-0.4682	0.1114	0.0073
244	8.8796	3.7588	-0.2455	-0.4682	-0.9364	-0.6693
245	7.9547	-0.7964	1.7754	-0.4682	-0.6478	0.2593
246	8.4883	-2.4583	1.2884	1.1112	-0.1374	-0.4175
247	8.3418	-1.7502	1.3677	1.1112	0.2995	1.2977
248	6.6928	-2.8558	0.8962	-0.4682	-0.4676	0.6775
249	7.0333	-1.0617	2.1114	-0.4682	-0.8996	-0.5313
250	10.7869	8.535	-1.0935	-0.0169	-0.6407	-0.0036
251	7.2524	-1.2302	1.3028	1.1112	0.1473	-0.2973
252	13.924	6.3139	-0.8325	-0.2426	-0.4424	-0.1125
253	12.8364	4.6113	0.1819	0.66	0.3447	0.8679
254	12.5149	6.5755	-0.6198	-0.4682	-0.2811	-0.1089
255	4.0443	1.1022	0.5583	0.2087	-0.1498	-0.3489
256	12.5511	7.2266	-0.6929	-0.4682	0.0757	0.0274
257	11.296	5.8154	-0.8898	-0.4682	-0.718	0.24
258	13.465	2.9853	0.357	-0.4682	-0.4489	0.4148
259	10.8896	5.052	-0.5574	-0.4682	-0.3423	-0.2521
260	13.461	5.1369	0.0827	-0.4682	-0.6626	0.1717
261	12.5817	2.4328	-0.1175	-0.2426	-0.2307	0.336
262	12.7314	2.9654	-0.4268	-0.4682	-0.7053	0.1289
263	11.031	5.9356	-0.7846	-0.4682	-0.4287	0.6627
264	9.3016	3.8031	-0.251	-0.4682	-0.4033	0.0277
265	10.3742	6.0274	-1.0762	-0.2426	0.3003	-0.9812
266	12.9493	3.682	0.5352	-0.4682	-0.1208	0.399
267	12.392	5.3601	-0.2258	-0.0169	-0.034	-0.3061
268	13.8717	5.4647	-0.4439	-0.4682	-0.9133	-0.4863
269	12.4765	7.1061	-0.1362	-0.4682	-0.1617	-0.1632
270	8.7012	7.2265	-1.5057	2.2394	1.3988	1.7318
271	6.859	-1.0625	1.0653	-0.0169	0.1887	0.0411
272	10.2379	7.2543	-1.5708	-0.4682	-0.1775	-0.8531
273	8.533	-1.8611	1.6112	4.9358	1.3782	-0.9191
274	7.3386	-3.1493	0.2092	-0.0169	-0.3769	0.4348
275	13.3349	4.4154	0.3372	-0.2426	-0.3961	0.0734
276	12.3629	4.6914	0.497	-0.4682	-0.4475	-0.273
277	9.7174	5.212	-0.6004	-0.4682	-0.6874	0.2365
278	13.543	4.0912	0.2616	-0.4682	-0.6543	0.1546
279	13.3733	6.6417	-0.8037	-0.2426	-0.7445	0.0376
280	12.9926	2.8043	-0.4254	-0.2426	-0.2591	0.1961
281	9.1623	8.1439	-0.613	-0.4682	1.9372	-2.8373
282	14.0281	5.0225	-0.1405	-0.4682	-0.8517	-0.2677
283	12.2716	7.4973	-0.9014	0.66	0.2878	-0.3692
284	7.6599	-1.1723	1.6494	0.66	-0.0159	-0.1255
285	12.443	2.5998	0.2985	0.66	-0.4939	0.239
286	8.2674	-2.8031	1.5907	-0.0169	-0.326	-2.0741
287	10.5329	4.4807	-0.4788	-0.4682	-0.8633	-0.3175
288	10.0303	5.5533	-0.5611	-0.4682	-0.2698	0.2004
289	14.2295	6.0865	-0.3862	-0.4682	-0.1247	0.0072
290	7.5337	-1.0704	2.0595	-0.2426	-0.566	-0.0411
291	12.5426	6.267	0.2069	0.4343	0.256	-0.0826
292	6.4896	-2.1217	1.1017	-0.4682	-0.7607	-0.3518
293	6.4159	-0.8562	1.584	1.3368	0.2431	-0.3663
294	6.1704	-3.0621	0.7965	-0.4682	-0.2759	1.0483
295	10.1659	8.9542	-0.6084	-0.4682	-0.0589	0.3983
296	11.5193	9.2067	-0.7754	-0.4682	0.6062	-0.2324
297	6.4801	-2.7174	0.4206	-0.4682	-0.871	-0.3445
298	8.5906	-2.1163	1.7963	1.1112	-0.4903	0.3507
299	10.326	8.794	-1.0863	-0.2426	0.4891	0.7783
300	8.8253	7.4687	-1.4639	2.9163	1.7905	3.0519
301	8.2202	0.0935	0.4706	-0.0169	-0.2222	-0.1197
302	4.5939	1.0891	0.9527	-0.4682	-0.7637	-0.2291
303	4.2172	0.8028	0.4107	-0.2426	-0.4833	0.1426
304	10.4079	7.1373	-1.354	0.2087	0.5671	0.5748
305	10.8519	8.7783	-1.2368	-0.2426	0.2605	0.0935
306	7.5141	-2.2007	2.1133	-0.0169	0.3462	0.4511
307	4.2082	1.3353	-1.7461	-0.4682	-0.521	-0.429
308	3.3208	2.1045	-1.5741	-0.4682	-0.4692	-0.7169
309	4.0408	1.2459	0.6084	-0.0169	0.1128	-1.0968
310	3.017	1.1594	2.486	-0.4682	-0.6251	-0.5324
311	9.6741	8.6781	-0.5032	2.2394	1.4887	-0.5222
312	10.6573	4.8462	0.155	-0.4682	-0.464	-0.0013
313	13.1766	4.9806	-0.0362	-0.4682	-0.8323	-0.2105
314	12.9475	3.6596	-0.1857	-0.2426	-0.1054	0.5901
315	6.7784	-0.8468	1.8273	-0.0169	-0.0956	-0.0934
316	13.5158	4.6974	-0.3993	-0.4682	-0.8917	-0.4255
317	8.9437	1.8342	0.6792	-0.0169	-0.6387	-0.6023
318	9.1015	1.2358	0.836	0.4343	-0.1771	-0.4269
319	10.4571	8.7241	-1.046	-0.4682	0.1434	0.753
320	13.1891	6.4013	-0.6307	-0.4682	-0.4739	-0.0809
321	9.4834	3.9589	0.2571	-0.4682	-0.547	0.1787
322	12.9042	7.4727	-0.3927	-0.0169	-0.2386	-0.5341
323	9.0508	3.5426	-0.2894	-0.4682	-0.8153	-0.1279
324	7.5879	-1.2075	1.7874	-0.4682	-0.5186	0.3106
325	8.6513	-3.375	-0.1062	-0.4682	-0.3681	-1.3856
326	8.8133	-1.0325	0.4125	-0.4682	-0.5887	-0.2425
327	9.2024	4.7081	-0.7162	-0.4682	-0.9188	-0.5186
328	7.0902	-2.3463	1.057	-0.4682	-0.792	-0.3271
329	13.5321	3.7064	0.0929	-0.4682	-0.3412	-0.1219
330	10.6794	5.4144	-1.0004	-0.2426	-0.3744	-0.0994
331	9.4595	7.174	-1.1946	-0.4682	0.0879	1.0194
332	12.1668	5.7701	-0.1801	-0.0169	0.0294	-0.0388
333	11.8529	4.1828	0.2535	-0.4682	-0.384	-0.0692
334	14.7229	4.6148	-0.0118	-0.4682	-0.967	-0.6743
335	10.026	3.8964	0.2168	-0.4682	-0.2876	-0.3466
336	11.4115	8.406	-1.1334	-0.4682	0.3289	0.2584
337	12.5446	3.8032	-0.5657	0.4343	-0.066	0.6608
338	13.4849	6.4999	-0.5543	-0.4682	-0.7145	0.1168
339	8.9804	-2.6802	0.3079	0.2087	-0.5295	0.6621
340	11.8085	4.8221	0.4711	-0.2426	-0.4136	-0.2109
341	12.6778	6.2747	-0.9302	-0.4682	-0.4351	0.443
342	7.3776	-0.7403	3.0044	-0.0169	0.1209	-1.0065
343	11.9792	5.6249	-0.8224	-0.4682	-0.1645	-0.2614
344	9.2967	2.9315	0.2575	-0.4682	-0.5267	-0.3597
345	10.598	7.8652	-1.0227	0.2087	0.8397	0.0626
346	9.6638	6.9941	-1.4167	-0.4682	-0.1022	1.9746
347	9.2218	7.8726	-0.8163	-0.4682	0.5974	-0.1657
348	8.7612	7.7988	-1.3389	0.2087	1.8404	2.3241
349	12.8068	3.2737	-0.3207	0.2087	-0.056	0.3198
350	12.2741	3.4443	-0.3777	0.8856	-0.0149	0.6224
351	12.6967	3.9068	-0.3026	-0.0169	0.5926	-0.5677
352	10.5798	7.4001	-1.1467	0.2087	1.1	-0.8535
353	11.3081	8.8698	-1.1624	3.5931	0.6728	-0.7755
354	3.295	1.7831	2.5327	-0.2426	-0.5771	-0.6775
355	10.0292	9.5464	-0.6864	-0.0169	0.373	0.0891
356	4.7271	0.8036	1.9216	0.2087	0.3772	-1.2105
357	10.9802	8.8143	-0.8428	-0.2426	0.6692	-0.0594
358	9.614	6.6312	-1.4489	-0.2426	-0.3873	0.9483
359	3.6777	1.5145	1.0867	-0.4682	-0.4131	-0.4303
360	3.8773	1.3516	1.4161	-0.0169	-0.3617	-0.5444
361	4.1949	0.9652	0.1016	-0.2426	-0.5885	-0.0314
362	2.5957	1.3204	0.9828	-0.4682	-0.2231	-0.4608
363	4.5125	1.089	2.2305	-0.4682	-0.7368	-0.2606
364	3.8623	0.5545	0.6439	-0.4682	-0.0005	-0.2144
365	3.4394	1.0633	1.5094	0.4343	-0.2712	-0.7076
366	6.0898	-2.6462	1.0121	-0.4682	-0.8001	-0.2101
367	8.5004	-3.0577	1.085	0.4343	-0.5789	0.5994
368	6.2863	-1.1024	1.0627	1.3368	0.5504	-0.427
369	13.4907	5.0038	-0.0799	-0.4682	-0.319	-0.1503
370	12.8727	6.5621	-0.5383	0.4343	-0.2268	-0.3663
371	12.9243	7.3951	-0.3521	0.4343	0.1393	-1.0748
372	13.6472	6.1532	-0.3608	-0.4682	-0.6395	-0.0814
373	11.5373	7.4427	-1.1348	-0.2426	0.2094	0.2811
374	6.1638	-1.4458	1.2676	-0.2426	0.0384	-0.2131
375	9.9552	4.2217	-0.5751	-0.4682	-0.8497	-0.3349
376	11.8818	5.5075	-0.5209	0.4343	-0.0929	-0.5842
377	12.6678	5.3518	-0.4674	-0.4682	-0.2444	-0.0756
378	10.6036	4.1701	0.0478	-0.4682	-0.2985	-0.22
379	13.8339	4.2574	0.3934	-0.4682	-0.7648	-0.2021
380	13.8227	4.1787	0.0645	-0.0169	-0.1874	-0.07
381	8.7797	8.3523	-1.033	1.5625	1.9915	-0.4467
382	8.4899	-1.0191	0.3801	-0.2426	-0.1091	-0.2762
383	8.1802	-0.3673	0.6964	-0.4682	-0.2798	-0.6709
384	8.4366	0.3625	0.5173	-0.2426	-0.2578	-0.0176
385	7.7803	-0.2355	1.2315	-0.4682	-0.253	-0.1506
386	7.9176	-1.0248	2.2678	-0.0169	0.1067	-0.4812
387	7.9211	0.0319	0.7848	-0.4682	-0.6374	0.1431
388	8.022	0.3861	0.4833	-0.4682	-0.3402	-0.0536
389	7.7432	-0.043	0.8973	-0.0169	-0.337	-0.2555
390	12.9094	2.8055	-0.1532	0.8856	0.1719	0.5409
391	10.8807	3.4177	0.242	-0.4682	-0.4358	-0.1252
392	10.4814	3.1531	-0.0144	-0.4682	-0.1571	-0.1393
393	3.194	2.0403	1.0275	0.2087	-0.2742	-0.7513
394	3.2513	0.8895	1.8747	-0.0169	-0.4963	-0.7491
395	8.6933	7.0738	-0.9475	-0.4682	1.3545	-0.3854
396	11.9758	7.8158	-0.7406	-0.2426	-0.0399	-0.1922
397	10.6665	9.2548	-1.0839	0.66	0.3361	-0.3665
398	8.5104	8.8037	-1.0561	4.9358	2.5204	0.2756
399	7.2058	-2.5069	2.3655	-0.2426	-0.3024	0.3235
400	3.2894	0.4513	1.1941	-0.4682	-0.1311	-0.4378
401	6.5313	-3.2541	-0.1249	-0.4682	1.1708	1.7562
402	6.2142	-2.7672	0.7151	-0.4682	-0.6868	0.0209
403	9.0414	8.912	-1.2015	0.4343	1.9229	1.5483
404	14.7247	5.022	-0.2888	-0.2426	-0.9581	-0.7024
405	14.2133	6.4419	-0.7156	-0.2426	-0.5162	-0.4915
406	9.9773	7.3825	-1.364	-0.0169	0.9784	0.5867
407	12.8235	7.3226	-0.4781	-0.2426	-0.9558	-0.7104
408	9.2016	3.7598	-0.8677	-0.4682	-0.4071	1.0618
409	12.262	5.7898	-0.3346	-0.0169	-0.1471	-0.4578
410	12.9795	6.5837	-0.517	-0.4682	-0.5042	-0.4123
411	9.8982	4.8336	-0.597	-0.4682	-0.8196	-0.0639
412	8.8471	1.7096	1.0816	-0.0169	-0.6538	-0.4042
413	12.1169	4.9008	-0.2717	-0.2426	-0.7498	-0.0863
414	6.3716	-2.5828	1.4573	-0.4682	-0.6684	-0.3439
415	8.4503	8.9269	-1.0331	0.2087	1.7194	0.6651
416	2.8248	1.4201	1.3673	0.4343	-0.127	-0.6229
417	10.6077	3.4705	-0.3844	-0.4682	-0.6194	0.3289
418	8.5061	7.9458	-0.79	-0.4682	0.098	1.3396
419	6.9585	-3.3038	0.2986	-0.4682	-0.8476	-0.3515
420	9.132	4.2347	-0.1863	-0.4682	-0.65	0.3794
421	8.4241	8.2322	-1.0501	2.2394	2.1705	0.257
422	9.065	7.1054	-1.347	-0.0169	1.596	3.2222
423	12.4576	7.6215	-0.3577	-0.2426	0.5292	0.3236
424	12.4295	4.0418	-0.2863	-0.2426	-0.0574	1.3902
425	9.881	5.3061	-0.6829	-0.4682	0.7723	0.2526
426	12.9434	4.6913	-0.445	-0.4682	-0.16	0.2178
427	9.6821	5.4082	-0.8962	-0.4682	-0.8362	-0.3853
428	11.8565	5.956	-0.9376	-0.4682	-0.8536	-0.2969
429	11.2327	3.62	0.5666	-0.4682	-0.7153	-0.06
430	10.4964	2.8002	0.2711	-0.4682	0.0497	-0.0221
431	11.8758	4.8482	-0.4476	-0.4682	-0.744	0.0315
432	13.2547	3.9623	0.0566	-0.4682	-0.7071	-0.1225
433	5.3068	-0.2693	0.9763	-0.2426	0.5702	-0.3722
434	8.8163	-2.9254	0.4535	-0.4682	-0.6404	0.1587
435	12.4585	3.0843	-0.5877	-0.2426	-0.0266	0.4275
436	11.506	9.0429	-0.79	0.8856	0.4861	-0.7002
437	7.7353	-2.5028	1.0194	0.2087	-0.6042	0.2993
438	9.914	3.3719	0.202	-0.4682	-0.2042	0.0719
439	6.7384	-1.2369	0.7351	-0.2426	0.2911	-0.0845
440	13.3293	5.8799	-0.5274	-0.4682	-0.8698	-0.3249
441	11.2654	9.252	-0.8416	-0.2426	0.319	-0.3797
442	3.5914	1.4797	2.5462	-0.2426	-0.4379	-0.4933
443	11.0744	8.2496	-1.0392	-0.4682	0.3464	0.4425
444	8.8644	1.0904	0.7937	0.4343	-0.3118	-0.7798
445	7.3354	-1.5804	1.1885	-0.4682	-0.7925	-0.3855
446	3.9647	0.9157	1.6034	-0.2426	-0.4909	-0.4632
447	2.9687	0.4357	1.3741	-0.4682	-0.4905	-0.5101

## Sheet: Fig4_f
	UMAP1	UMAP2	axon.mean_bifurcation_angle_local	all_neurites.mean_bifurcation_angle_local	dendrite.tip.moments_skew_z	dendrite.tip.moments_skew_y
0	6.5826	-1.9162	0.543	0.3803	0.5463	0.9281
1	13.7014	6.6042	2.0005	2.3629	0.1555	-0.5392
2	9.8171	3.225	-0.5376	-0.5645	0.4839	-1.2431
3	13.7372	2.948	0.6945	0.8487	0.3954	0.4709
4	14.3339	5.9037	0.1499	0.1961	-1.3495	-0.142
5	6.4101	-1.866	0.4101	-0.2509	1.8874	1.8083
6	6.5826	-2.7633	-0.2738	-0.9114	-0.2875	1.8597
7	8.7957	-2.4399	0.4353	1.3968	2.5686	-0.5343
8	10.7547	9.0651	0.5551	0.8824	1.3602	-0.3477
9	9.0477	9.5711	1.3088	1.5175	-1.0368	-0.4782
10	9.3738	9.7106	0.4215	0.4721	0.1575	-0.0214
11	14.2727	6.6381	1.7129	1.8226	-0.0819	0.3103
12	10.4732	9.547	0.4695	0.6688	0.3733	0.4109
13	14.7875	5.298	0.3669	0.2021	0.3587	0.2646
14	14.2886	5.3487	1.7654	2.0435	-1.0382	0.721
15	2.9764	0.5668	0.319	1.0672	0.7314	0.537
16	6.6576	-1.5151	0.4689	1.1308	-0.8431	0.9348
17	7.2625	-0.8571	0.4154	-0.0282	0.0547	-0.6292
18	9.2166	3.4479	1.7536	1.0363	0.6172	0.0248
19	10.6895	9.356	0.1358	-0.0548	0.414	2.0412
20	10.8758	3.7244	1.4511	1.1681	-1.0427	-0.4994
21	14.0078	5.5354	1.4957	1.6986	-1.1035	0.2457
22	14.16	4.9014	0.5273	0.5928	-1.284	-0.8263
23	13.47	2.9926	-0.0969	0.0506	-0.3556	-0.1654
24	9.6529	3.1476	0.8912	0.6469	0.684	0.8814
25	12.7356	6.6845	0.3178	0.0855	-0.1055	0.1529
26	9.1622	1.5894	-1.1479	0.3564	-1.6431	-0.2344
27	7.2156	-3.0843	-0.3892	-0.1804	0.1176	0.418
28	2.6696	0.725	0.8002	0.8084	1.8285	0.6443
29	8.3277	0.3266	-1.2705	-0.9616	-0.6922	1.4312
30	8.8798	0.9659	0.9476	0.0587	-0.4434	-0.403
31	9.2198	1.9423	0.6689	-0.5109	0.1888	-0.06
32	8.13	9.2732	-0.727	-0.4627	0.3125	1.4955
33	8.4545	-2.7344	1.3726	0.6803	-0.1258	-0.2618
34	2.526	0.9233	-0.2809	0.1079	2.8303	0.1116
35	12.5716	2.7593	0.1912	-0.0169	0.4959	0.5316
36	9.9119	3.1747	1.4797	1.0179	1.1865	-0.5308
37	3.433	1.4829	-0.6362	-0.6661	1.5093	-1.188
38	10.6303	6.8819	-0.5721	-0.3584	0.3526	-0.7944
39	8.4439	8.5478	1.055	1.1547	-1.062	0.685
40	9.6856	7.2831	0.1459	0.3246	-1.8254	-0.8785
41	9.6882	9.4319	-0.344	-0.3518	-3.2203	-0.9092
42	8.1421	-2.5042	-0.2402	0.4128	-0.0183	-0.4108
43	4.1864	0.6407	-0.8282	-0.4288	-0.3637	-1.5232
44	12.7014	3.7991	-0.3658	-0.6045	-1.336	-1.16
45	10.2595	9.7471	-0.0355	-0.1567	0.9343	-0.4201
46	2.6609	1.5276	-0.6197	-0.7565	0.0465	0.049
47	2.5025	1.0573	-1.0434	-1.0299	0.7258	0.4229
48	8.5737	6.8671	-0.4314	-0.2058	-2.5979	-0.1003
49	8.496	-1.2615	-1.6606	-1.7021	-0.297	-2.0562
50	9.4211	3.8304	0.1895	0.6191	-1.5055	-0.1088
51	3.1633	1.9095	0.1599	0.6494	-1.1269	0.487
52	8.2151	7.7378	-1.4522	-1.6183	-0.1881	-0.0949
53	14.4976	4.6503	0.126	-0.0397	-1.0239	-1.8441
54	14.6554	4.8826	0.924	1.269	-0.1199	-1.0321
55	9.0339	2.8788	0.7831	1.0884	0.5552	-2.8743
56	11.0711	9.2883	0.5282	0.655	0.4642	-1.4299
57	13.6693	3.2112	-0.1577	-0.5483	-0.4251	0.4177
58	6.7484	-2.5039	1.02	1.1157	0.0329	2.2924
59	14.2382	3.524	2.8096	2.8051	2.7207	-0.8326
60	14.9285	5.1736	0.7841	0.825	-0.8785	-0.4099
61	10.1649	5.6531	0.8273	0.6965	-1.1695	0.241
62	15.018	5.3182	1.4769	1.5715	-1.7414	-0.9855
63	13.5486	2.8298	2.8003	2.608	-0.8872	-1.1835
64	10.8016	5.9836	-0.641	-0.4557	-1.6991	0.4248
65	8.14	7.3676	0.6204	0.5897	0.1034	1.7289
66	10.2388	5.3203	0.2262	0.1422	-2.0384	-0.1191
67	8.1776	-1.9428	-0.8493	0.1749	-0.9639	0.5777
68	9.1293	6.7235	-1.5955	-0.667	-0.1934	0.4555
69	14.1137	4.6707	-0.1356	-0.1587	0.744	-0.1761
70	14.6673	5.3582	0.5983	-0.3967	-0.7041	1.1396
71	2.7729	1.4634	-1.2122	-1.3498	-0.4978	0.7835
72	13.2787	3.232	0.7484	0.2133	-1.3956	-0.1959
73	12.8873	5.4152	0.7749	0.9069	-0.2542	-1.3471
74	10.6596	4.6003	1.2458	1.1235	0.0363	0.1695
75	12.9155	5.9079	-0.6005	-0.5952	-0.3614	-0.2038
76	8.0331	8.3457	-0.9522	-1.4229	-0.1871	-0.401
77	11.1716	8.9549	-0.5578	-0.4618	2.9403	-0.0278
78	14.599	6.0092	0.7112	-0.2056	0.0919	-0.4787
79	3.1393	0.9281	-0.103	-0.054	0.107	-0.0258
80	11.2639	5.4511	-0.868	-0.8576	0.4087	-0.1168
81	11.3268	8.4387	0.2747	0.323	1.1326	0.3197
82	6.1687	-0.7535	0.7045	0.7944	-1.3391	0.2003
83	10.9136	3.1194	1.9078	1.7697	-0.7385	-0.4043
84	13.9058	6.5999	-0.029	-0.0548	-1.382	-1.022
85	11.3859	4.7413	-0.6253	-0.8862	-0.5212	-0.897
86	12.3803	7.8308	2.1077	2.1709	-0.6923	-0.0309
87	9.7718	9.4918	-0.4195	-0.0439	-1.4769	-1.6967
88	10.7956	9.2578	0.477	0.7532	-0.979	0.2602
89	9.24	1.5242	0.8725	0.3102	-0.5532	-0.4035
90	10.8998	3.7289	1.5001	1.1594	-0.4594	0.1768
91	11.9722	2.3739	-0.394	-0.4844	-0.038	-0.3816
92	12.3322	6.1523	-1.2832	-1.3128	-2.9667	-0.2842
93	11.896	4.1128	0.4111	0.0143	0.8739	-0.1371
94	10.1597	3.7664	0.0403	0.0447	0.735	-1.0806
95	13.537	5.9639	0.5421	0.8276	-1.0122	-1.1102
96	10.2517	8.6681	-1.3582	-1.3088	0.1702	1.4276
97	7.5796	-3.3627	0.0946	0.0019	-0.8729	0.9711
98	8.0998	8.7409	0.047	-0.1504	0.5204	0.9151
99	8.49	-2.8579	0.5922	0.8216	0.4855	1.2385
100	9.396	8.3958	0.4698	0.4561	0.313	-0.5447
101	10.9089	8.7921	-0.4053	-0.4592	-1.3835	0.3895
102	11.5052	3.0502	0.7431	0.9291	-0.0214	-0.471
103	10.4734	5.3088	-2.0277	-2.1638	-0.3103	0.4825
104	11.9423	4.5218	-0.3107	-0.8199	-1.4487	0.5161
105	13.2264	2.7117	-0.6466	-0.8996	-0.9336	-0.1866
106	9.034	4.9185	-1.1433	-1.4541	0.0505	1.7098
107	8.4085	6.6602	-0.3041	-0.1118	2.4781	2.1451
108	14.8631	4.848	-0.3551	-0.5514	-1.6071	-1.7987
109	8.9349	8.6518	-1.8135	-1.6715	1.7124	0.1263
110	14.9864	5.6511	0.9031	0.7794	0.9989	-1.8666
111	8.0982	8.6976	-1.9574	-1.9837	-1.1599	-0.0112
112	12.3347	5.3761	0.0997	-0.1763	0.7361	0.138
113	6.409	-2.0764	-2.1005	-0.7595	-0.2316	0.603
114	3.6898	1.1065	1.3034	1.1058	-0.0945	0.5012
115	2.6912	1.285	-1.0192	-1.1674	-0.2984	0.0183
116	9.385	4.9645	-1.8633	-1.7424	-0.644	0.5376
117	10.5001	3.7151	0.1547	0.3722	0.1656	1.1036
118	6.7882	-3.1421	0.069	-0.3873	-0.9161	0.9849
119	9.8796	3.4051	0.2049	0.2414	1.1796	-0.3422
120	8.3049	-3.1423	1.0265	1.0178	-0.7472	0.3575
121	8.6784	7.304	-1.0066	-1.3768	-0.33	1.3653
122	9.7722	9.4711	0.1132	0.1155	-1.0321	-0.0327
123	8.3802	7.5489	-1.0028	-0.901	1.8678	1.0156
124	14.0834	4.3828	0.617	0.7206	-1.5886	-1.1764
125	6.2843	-2.1574	-2.0688	-2.2344	-1.7884	0.3554
126	9.7793	3.984	-2.3142	0.0557	0.8342	0.4245
127	8.8147	-3.1398	0.1766	0.2113	0.2366	1.7781
128	7.98	8.6354	-0.8734	-1.1596	1.3	1.0172
129	8.1348	9.0863	-0.6758	-0.496	-1.3332	0.1196
130	7.3073	-2.3385	0.5649	0.4076	-0.7977	-0.3871
131	7.005	-3.312	0.9117	1.156	0.0187	2.363
132	7.2826	-3.143	1.6993	1.7757	-0.5913	0.4536
133	10.1181	5.4936	1.1189	1.0258	-0.908	-0.3064
134	8.8961	7.407	-1.2713	-1.0143	0.9442	1.0488
135	6.3745	-3.0824	2.2416	2.6851	-2.125	-0.4866
136	8.798	-2.8602	2.398	2.5269	0.9922	0.4752
137	9.5243	7.4502	-1.2959	-1.5277	0.3266	1.9716
138	9.6241	8.944	-1.1877	-1.2448	0.859	0.3223
139	9.9714	7.2275	-0.8234	-0.8605	-0.0214	-1.457
140	8.959	7.9569	-0.6125	-0.6512	0.9801	-0.4953
141	9.5003	8.356	-1.1451	-1.1503	0.8897	0.1511
142	6.5472	-2.1533	1.1911	1.47	2.7991	-0.2336
143	7.1381	-1.1585	-0.3863	-0.644	-0.0962	-0.8101
144	8.7077	1.4775	-1.1823	-1.1236	0.6238	0.5556
145	8.3824	7.2587	-0.0648	0.1189	-0.2032	1.4612
146	10.5606	3.804	-0.5274	-0.8013	-0.8392	-0.4452
147	9.9017	4.8187	-0.9119	-0.6309	0.9195	-0.039
148	7.9698	7.594	0.1042	-0.1803	-0.8588	-0.5252
149	14.0356	5.3337	-2.0399	-1.7573	0.7505	-0.4383
150	13.2977	4.8349	-0.0336	-0.6352	0.3266	-1.0061
151	11.7959	3.2995	0.2462	0.1216	-0.2292	0.1037
152	10.3263	4.589	1.0331	0.6485	0.2416	0.856
153	9.418	1.7758	-1.9373	-1.8231	-0.2035	-1.0018
154	13.5584	5.4903	-0.6443	-0.5208	0.5058	-1.1405
155	8.5044	8.0781	-2.1229	-1.6619	0.3999	0.4193
156	2.2837	1.1505	0.5142	0.1421	0.4184	0.035
157	8.7834	8.5781	0.3802	0.4138	-0.5153	0.0582
158	6.0791	-0.7995	1.9109	1.3733	-1.6209	0.0948
159	9.7425	3.1547	0.1156	0.4753	0.4196	0.1858
160	11.5766	8.0454	-1.574	-1.5584	0.5346	1.4396
161	13.8252	3.4099	-0.7096	-0.8498	0.3447	-0.5355
162	11.0472	5.1965	1.1253	1.2608	-1.3644	0.344
163	9.1695	1.4736	-0.1544	-0.3368	-0.884	0.3477
164	2.9144	1.7587	0.5221	0.669	0.2573	-0.3468
165	8.6739	1.2666	0.1942	0.192	0.2946	0.2662
166	10.0879	4.277	0.4295	0.8253	-0.867	0.5383
167	13.4852	6.1545	-0.6871	-0.6871	1.1994	0.041
168	10.585	5.9431	-0.3992	-0.2936	-0.6823	-1.2357
169	12.9385	6.5231	0.5627	0.96	-0.2098	-1.6796
170	13.6349	5.8049	-0.5584	-0.4943	-0.3008	-0.3622
171	10.5468	9.0568	-0.6432	-0.7803	0.0091	2.263
172	10.272	7.5248	-1.291	-1.3317	0.3982	1.4538
173	7.8526	0.3143	-1.0439	-1.3017	-0.4047	2.0079
174	8.7231	9.2094	-1.4682	-1.4881	-0.2337	0.6762
175	8.3689	0.6182	3.1084	2.6859	-0.8435	-0.1836
176	7.922	-0.2972	-0.9902	-1.1815	0.781	-0.4141
177	6.8443	-1.4897	0.4227	0.1198	-1.088	1.3659
178	7.1551	-0.3733	0.6615	0.7787	-0.7498	-0.5459
179	2.4847	0.7903	-1.8303	-2.2443	0.1139	-0.1872
180	3.4658	0.7166	-0.7782	-0.7582	-0.4321	-0.6806
181	2.7017	0.902	-1.8324	-1.9328	1.7926	-0.6271
182	10.2068	4.7185	-1.3859	-1.2526	-1.0651	0.5966
183	8.1536	7.2891	-1.3895	-1.3851	-0.3344	1.6619
184	8.7433	4.0596	0.6728	0.717	1.3564	-0.5114
185	9.4639	3.4295	0.3651	-0.466	-0.6518	0.5855
186	9.599	3.1047	-0.1252	-0.034	-1.6295	-0.1747
187	8.4673	8.176	-1.2783	-1.2418	-1.1443	0.1008
188	9.7918	8.1816	-1.5307	-1.7964	0.0136	-0.2259
189	14.7205	5.9046	-0.6752	-0.0152	-0.0592	0.6685
190	12.5181	5.9337	1.707	1.8607	1.217	-0.1777
191	10.1945	4.5239	2.345	2.6615	0.3392	0.4153
192	11.3115	4.5247	0.2624	0.231	1.0513	-0.4358
193	9.7336	4.5804	-1.1244	-1.3457	-1.321	0.3524
194	10.5292	4.3217	-0.5641	-0.5448	-0.4644	-1.0198
195	8.5607	8.0576	-0.3319	-0.384	0.2094	-1.7389
196	9.2454	9.2516	-2.4112	-2.3195	-0.9624	-0.2836
197	11.0085	2.9774	0.9581	1.1646	1.1321	-1.3184
198	11.0025	4.6434	-1.438	-0.9512	0.8323	0.4183
199	10.2896	5.057	-1.5258	-1.4622	0.3732	0.2142
200	10.5545	5.1474	-1.3886	-1.0497	-0.4184	0.1907
201	13.1045	5.8797	-0.486	-0.358	0.5119	-3.2921
202	13.0785	6.159	-1.3177	-1.5612	-0.0829	-1.2719
203	10.7151	4.1863	-0.4479	-0.2507	0.4566	-0.8866
204	8.9847	8.6947	-0.9035	-0.7487	0.783	1.1088
205	6.362	-1.3658	2.7902	3.2902	0.3477	-0.7906
206	10.409	3.549	2.4053	2.1481	0.9652	-0.4076
207	12.5076	4.1103	0.5309	0.4477	0.2189	-0.8128
208	13.498	3.4824	0.8777	1.5172	0.2979	-0.0874
209	11.6262	4.5831	-0.4044	-0.4478	0.1653	-2.0912
210	4.2348	0.603	-0.4178	-0.0164	-1.9005	-0.1854
211	4.0796	0.5654	-0.3826	-1.1465	-1.0757	1.0496
212	8.152	-3.3196	1.7099	1.7797	-0.1389	1.2973
213	7.9775	-2.8737	0.4192	0.0837	0.2556	0.9264
214	8.6356	-2.7233	0.6211	0.5911	-0.0951	-0.0875
215	8.3192	-2.6453	1.8677	2.182	-0.7247	-0.6095
216	7.1186	-1.6628	0.9076	0.77	-2.393	-1.7683
217	12.2774	4.2573	0.1823	0.3755	-0.5808	-0.8695
218	7.6952	-2.7233	0.3444	0.7427	-1.8046	-0.2488
219	3.2192	1.6982	-0.2455	-0.2895	-0.1422	0.2539
220	10.6219	4.8684	-0.6972	-0.9869	0.0165	-0.6655
221	9.2914	4.4751	-0.1003	-0.2008	0.085	0.6306
222	12.9277	3.3538	1.0588	1.0884	0.4198	-0.6916
223	12.7636	5.255	-0.3814	-0.4387	-0.5903	-1.4681
224	10.4911	8.1748	-1.6448	-1.636	0.7807	-0.4393
225	13.2434	6.683	-0.5568	-0.6759	0.9171	-2.6734
226	11.1895	4.0086	-1.3783	-1.8635	0.9544	-0.3181
227	12.1393	3.9149	-1.3351	-1.384	-0.1859	0.2359
228	10.346	3.4119	0.0903	0.3589	-0.745	0.0277
229	13.118	2.5959	-0.007	0.2717	-0.94	0.1552
230	12.6527	4.3494	-0.5461	-0.4129	0.5052	0.3526
231	13.8508	5.316	1.491	1.6503	0.7349	-1.2172
232	10.5308	5.6376	0.7647	0.8446	-0.1557	1.642
233	11.4493	8.2203	0.4734	0.2403	-0.867	-0.3933
234	9.5124	2.0987	-0.457	-0.6151	-0.1991	1.4497
235	13.6033	4.9806	-0.0587	-0.3449	-0.2945	-2.0111
236	12.7789	7.63	0.5348	0.7021	-0.824	-0.7019
237	13.355	2.9152	-1.0298	-1.6258	-0.6906	-0.0524
238	10.4759	6.3835	-2.6331	-2.9724	-1.1545	-1.5145
239	11.6655	5.1393	0.0018	-0.642	0.5152	0.4461
240	8.8224	-2.3317	0.0963	0.5882	0.4456	0.1265
241	7.3161	-2.7483	0.3025	0.0571	-0.1765	1.919
242	8.1785	0.4252	0.0355	-0.1823	-1.4037	-1.7454
243	9.0275	3.9099	-1.8624	-0.4521	1.3657	0.4158
244	8.8796	3.7588	-0.0203	0.03	0.764	-0.4574
245	7.9547	-0.7964	-0.3373	-0.3193	-1.0488	0.0593
246	8.4883	-2.4583	0.2727	0.4046	1.2318	-0.5051
247	8.3418	-1.7502	1.2242	1.3078	1.3417	1.3194
248	6.6928	-2.8558	-0.948	-1.0764	0.5441	0.9461
249	7.0333	-1.0617	1.0662	0.9413	-2.3572	0.7492
250	10.7869	8.535	-0.3583	-0.3024	-0.0608	-0.4233
251	7.2524	-1.2302	0.5277	0.6477	-0.9068	1.5899
252	13.924	6.3139	0.1953	-0.1368	0.6153	-0.6351
253	12.8364	4.6113	0.2883	0.2833	2.0692	0.4821
254	12.5149	6.5755	-0.0599	-0.1987	0.387	-0.095
255	4.0443	1.1022	0.4182	0.2761	0.7286	-1.7607
256	12.5511	7.2266	-0.8146	-0.3828	0.007	-0.0632
257	11.296	5.8154	-2.3353	-2.5162	1.3056	-0.7815
258	13.465	2.9853	-0.7524	-0.7906	0.9697	-0.9022
259	10.8896	5.052	-0.5716	-0.5979	0.6366	0.0637
260	13.461	5.1369	0.3929	0.5159	0.4716	0.2947
261	12.5817	2.4328	-0.7138	0.2296	1.5018	-0.4362
262	12.7314	2.9654	-0.4582	-0.2911	0.3582	0.0662
263	11.031	5.9356	0.2151	0.1455	0.6701	-0.4145
264	9.3016	3.8031	-0.8943	-0.6001	0.6761	-0.626
265	10.3742	6.0274	-0.9401	-1.0474	-0.4061	0.6905
266	12.9493	3.682	-0.2348	-0.0954	0.7888	-0.1971
267	12.392	5.3601	0.5371	0.5808	0.1575	-0.6781
268	13.8717	5.4647	0.2455	0.1633	-0.3874	-1.9626
269	12.4765	7.1061	-0.2268	-0.34	0.117	0.0433
270	8.7012	7.2265	-0.2153	0.0786	0.5766	1.7365
271	6.859	-1.0625	1.6098	1.7636	-0.484	-0.1252
272	10.2379	7.2543	-0.6677	-0.6429	-0.4469	-1.2012
273	8.533	-1.8611	2.0341	2.2082	1.3694	2.5612
274	7.3386	-3.1493	1.3064	1.5776	-1.7021	-1.1212
275	13.3349	4.4154	0.1094	0.0761	1.3105	-0.4582
276	12.3629	4.6914	0.6831	-0.6138	1.9448	-0.3155
277	9.7174	5.212	-0.3404	-0.289	-0.8606	1.22
278	13.543	4.0912	-1.2763	-0.4483	2.4579	-0.2101
279	13.3733	6.6417	-0.7199	-0.5882	-0.8011	-0.2722
280	12.9926	2.8043	1.5844	1.5703	-0.3663	0.4012
281	9.1623	8.1439	-1.8891	-1.7292	-1.8246	1.1418
282	14.0281	5.0225	0.4314	0.5341	-0.2761	-4.2668
283	12.2716	7.4973	-1.6428	-1.2091	-0.4754	-0.1387
284	7.6599	-1.1723	0.108	0.0022	0.7745	-0.4657
285	12.443	2.5998	0.3828	-0.6509	-0.3323	0.431
286	8.2674	-2.8031	-0.644	0.6949	0.2633	-0.6341
287	10.5329	4.4807	-1.4022	-0.9933	0.7276	0.3092
288	10.0303	5.5533	0.7669	0.4908	2.0639	0.4945
289	14.2295	6.0865	0.4115	0.3614	-0.9922	0.162
290	7.5337	-1.0704	0.3424	0.1384	0.4566	-1.0996
291	12.5426	6.267	0.0251	0.0297	0.441	-0.6832
292	6.4896	-2.1217	-1.2249	-0.1382	-1.6881	0.6473
293	6.4159	-0.8562	-0.3629	-0.2141	-1.7016	0.8914
294	6.1704	-3.0621	-0.8255	-1.0257	0.1639	1.1193
295	10.1659	8.9542	0.7562	1.0177	-0.1198	0.8268
296	11.5193	9.2067	-0.387	-0.4657	-1.4239	0.8226
297	6.4801	-2.7174	0.7127	0.8021	0.3106	0.7446
298	8.5906	-2.1163	0.9553	1.0604	-0.3711	0.1213
299	10.326	8.794	-0.5564	-0.6373	1.0197	1.2976
300	8.8253	7.4687	-0.8085	-0.8886	-1.5338	0.3775
301	8.2202	0.0935	-0.2585	-0.2609	0.4366	0.0095
302	4.5939	1.0891	-0.0238	0.0079	-0.8962	-0.6855
303	4.2172	0.8028	0.6273	0.7685	0.7075	-1.9422
304	10.4079	7.1373	-1.0546	-1.0533	0.9694	1.1412
305	10.8519	8.7783	-0.7199	-0.5003	0.9869	-1.3343
306	7.5141	-2.2007	0.0146	-0.0368	0.0074	0.8892
307	4.2082	1.3353	-0.1062	-0.2573	-0.4241	-0.2605
308	3.3208	2.1045	-0.4203	-0.3404	0.6037	0.6235
309	4.0408	1.2459	-1.3163	-1.0675	0.6132	-1.9257
310	3.017	1.1594	0.8934	0.9028	-0.0077	0.663
311	9.6741	8.6781	0.2203	0.2426	-0.0988	0.0518
312	10.6573	4.8462	0.1577	-0.0597	1.1961	-0.3322
313	13.1766	4.9806	0.4825	0.5024	-1.3138	-0.7122
314	12.9475	3.6596	0.6743	0.3743	-1.0019	0.4194
315	6.7784	-0.8468	0.5883	0.0014	0.938	0.1197
316	13.5158	4.6974	-0.1304	-0.2792	0.0744	0.2803
317	8.9437	1.8342	-1.2005	-1.0017	0.3286	-1.3591
318	9.1015	1.2358	-0.412	-0.4602	-0.5442	-0.4794
319	10.4571	8.7241	-0.3496	-0.3307	-1.4247	-1.4509
320	13.1891	6.4013	-0.6913	-0.4137	-2.2281	-2.3411
321	9.4834	3.9589	-1.0266	-0.7843	0.3889	1.1382
322	12.9042	7.4727	0.6035	0.6965	2.2124	-0.0009
323	9.0508	3.5426	0.1878	0.5396	0.5661	1.2862
324	7.5879	-1.2075	1.1956	1.5235	-0.8659	-0.7903
325	8.6513	-3.375	1.82	1.8324	0.1551	-0.0685
326	8.8133	-1.0325	1.4824	0.0691	-0.2318	0.689
327	9.2024	4.7081	0.0843	0.2498	-0.2458	0.7339
328	7.0902	-2.3463	1.3887	1.4164	1.0374	-0.4117
329	13.5321	3.7064	0.1104	0.1676	0.061	-0.616
330	10.6794	5.4144	0.133	0.1399	-0.3369	0.7088
331	9.4595	7.174	-1.4185	-1.5424	-0.8344	-0.8118
332	12.1668	5.7701	-0.3259	-0.6497	0.4182	-0.3212
333	11.8529	4.1828	-0.2041	-0.1177	1.1637	-0.0916
334	14.7229	4.6148	1.0962	0.9783	-0.0348	-0.1721
335	10.026	3.8964	0.5658	0.6081	0.3273	0.3156
336	11.4115	8.406	-0.01	0.1951	0.1527	0.1664
337	12.5446	3.8032	0.1349	-0.0381	0.9001	0.8412
338	13.4849	6.4999	-0.5154	-0.5861	-0.8986	-0.9691
339	8.9804	-2.6802	1.2043	1.45	0.9138	0.6155
340	11.8085	4.8221	-0.3564	-0.5009	-0.3116	-1.0824
341	12.6778	6.2747	-0.7275	-0.7656	-0.3017	-0.0163
342	7.3776	-0.7403	1.6933	1.4646	2.0045	-0.1157
343	11.9792	5.6249	0.1607	0.0041	-0.3338	0.9721
344	9.2967	2.9315	-0.3689	-0.2684	-0.5222	0.4682
345	10.598	7.8652	-0.8923	-1.0578	0.7888	-0.6285
346	9.6638	6.9941	0.174	0.1376	-0.1613	0.5178
347	9.2218	7.8726	0.1771	-0.0149	1.498	-2.2724
348	8.7612	7.7988	-1.3148	-1.2357	1.5094	1.3982
349	12.8068	3.2737	-0.705	-0.6323	0.2327	0.4222
350	12.2741	3.4443	0.5674	0.4029	-0.8978	-0.4445
351	12.6967	3.9068	-0.4311	-0.4203	0.4023	-1.9769
352	10.5798	7.4001	-0.3114	-0.2768	0.6476	-0.7343
353	11.3081	8.8698	0.7694	0.6468	1.429	-0.5087
354	3.295	1.7831	0.5207	0.1341	0.7495	0.5858
355	10.0292	9.5464	-0.1312	0.0251	0.3762	-0.2324
356	4.7271	0.8036	-0.1776	0.1477	1.5878	-1.0698
357	10.9802	8.8143	-0.5966	-0.7687	1.3041	0.0797
358	9.614	6.6312	-0.6731	-0.7885	0.0721	-1.5215
359	3.6777	1.5145	0.7481	0.5474	0.1725	3.1985
360	3.8773	1.3516	-0.0777	-0.033	-0.5805	-0.9133
361	4.1949	0.9652	-0.7224	-0.5683	0.2961	-1.011
362	2.5957	1.3204	0.9135	1.1378	0.2516	-0.2823
363	4.5125	1.089	-0.8665	-0.2667	-0.2849	0.3884
364	3.8623	0.5545	0.5578	0.4829	1.6775	-1.0387
365	3.4394	1.0633	-0.8307	-0.6736	2.4	0.9809
366	6.0898	-2.6462	0.619	0.471	1.6548	1.867
367	8.5004	-3.0577	-0.0786	-0.3928	-0.1264	0.5709
368	6.2863	-1.1024	1.3227	1.4673	-0.0635	1.0873
369	13.4907	5.0038	1.5538	1.6354	0.9907	-0.0342
370	12.8727	6.5621	-0.5285	-1.0108	0.459	-0.4378
371	12.9243	7.3951	0.3301	0.4171	-0.514	-1.1099
372	13.6472	6.1532	-0.2188	-0.2104	-1.8354	-1.215
373	11.5373	7.4427	-0.6477	-0.677	-1.1465	0.2261
374	6.1638	-1.4458	-0.5599	-0.0385	-1.1873	1.7911
375	9.9552	4.2217	0.508	0.6792	0.0789	-0.965
376	11.8818	5.5075	0.2011	0.2672	-0.0507	1.3604
377	12.6678	5.3518	-0.738	-1.0202	0.5334	1.255
378	10.6036	4.1701	1.1807	1.2865	-1.0736	-0.1647
379	13.8339	4.2574	0.4143	0.4375	1.9656	-1.0349
380	13.8227	4.1787	-0.0279	-0.0714	-0.3203	0.5928
381	8.7797	8.3523	-2.2289	-2.2809	0.7174	2.9416
382	8.4899	-1.0191	0.9905	0.9863	-0.1667	0.3801
383	8.1802	-0.3673	2.0932	0.8543	0.9935	0.7785
384	8.4366	0.3625	0.2102	-0.2234	-1.9317	1.1087
385	7.7803	-0.2355	0.7628	0.7756	0.9525	0.5692
386	7.9176	-1.0248	1.6377	2.0742	-0.0297	0.2332
387	7.9211	0.0319	0.4454	0.1184	0.6263	0.2941
388	8.022	0.3861	1.2316	0.8384	0.7683	0.0065
389	7.7432	-0.043	-0.2015	-0.7182	0.2452	0.671
390	12.9094	2.8055	0.1356	0.2377	-0.869	-0.1507
391	10.8807	3.4177	-0.682	-0.6989	1.6704	0.9978
392	10.4814	3.1531	-0.9448	-1.0999	-0.145	-0.4186
393	3.194	2.0403	0.675	0.8216	0.793	0.8474
394	3.2513	0.8895	-0.1366	-0.1975	0.1587	0.6432
395	8.6933	7.0738	0.2338	0.2675	0.14	0.3662
396	11.9758	7.8158	-0.6122	-0.2691	0.2757	0.1067
397	10.6665	9.2548	0.5576	0.4658	0.2471	-0.011
398	8.5104	8.8037	-0.763	-0.6642	1.9546	-0.2281
399	7.2058	-2.5069	-0.1316	-0.1322	-1.4787	3.1677
400	3.2894	0.4513	-0.2197	-0.1357	0.5494	0.8882
401	6.5313	-3.2541	-1.5462	-1.1168	-1.1655	0.3599
402	6.2142	-2.7672	1.5158	0.3482	0.255	1.4321
403	9.0414	8.912	-1.3681	-1.253	0.4684	1.0864
404	14.7247	5.022	0.6157	0.7344	-1.5624	-0.3361
405	14.2133	6.4419	0.563	0.4793	-1.6912	0.1286
406	9.9773	7.3825	-1.1727	-1.134	-0.1726	-0.2269
407	12.8235	7.3226	0.3529	0.2557	0.4633	-0.567
408	9.2016	3.7598	-0.2202	0.0623	-0.211	0.2355
409	12.262	5.7898	0.4219	0.467	-0.9275	-1.6021
410	12.9795	6.5837	0.7905	0.8796	1.3517	-4.2002
411	9.8982	4.8336	1.1216	0.6807	0.3804	-0.6975
412	8.8471	1.7096	2.3372	2.2048	1.2178	-1.0471
413	12.1169	4.9008	2.6383	2.898	1.1248	-0.4432
414	6.3716	-2.5828	-0.1371	-0.4826	-0.141	1.5856
415	8.4503	8.9269	0.8901	0.7761	0.4589	1.2286
416	2.8248	1.4201	-0.4804	-0.6489	0.9576	0.9173
417	10.6077	3.4705	0.5826	1.0157	-0.5393	-0.4773
418	8.5061	7.9458	-1.5663	-1.6274	-0.5618	0.9021
419	6.9585	-3.3038	-0.6403	-0.7848	-0.0957	2.2409
420	9.132	4.2347	-0.1502	-0.0919	-1.99	1.5972
421	8.4241	8.2322	-1.5114	-1.3332	0.9118	1.3729
422	9.065	7.1054	-1.0202	-1.3664	-0.1662	0.3563
423	12.4576	7.6215	0.4091	0.8175	-1.3695	-1.2865
424	12.4295	4.0418	-0.2476	-0.2457	-1.4287	-0.4281
425	9.881	5.3061	1.7577	1.4502	0.0822	0.2071
426	12.9434	4.6913	0.4697	0.456	0.9433	1.5785
427	9.6821	5.4082	-0.8262	-0.7402	0.9996	0.1388
428	11.8565	5.956	-1.816	-2.2551	2.0545	0.1034
429	11.2327	3.62	0.8163	-1.0729	-1.205	-0.376
430	10.4964	2.8002	-0.0544	0.1827	0.9712	0.1673
431	11.8758	4.8482	-0.4353	-0.6823	0.1246	0.1476
432	13.2547	3.9623	-0.0786	-0.0135	1.2214	-0.8704
433	5.3068	-0.2693	-0.3679	-0.3577	0.2298	1.2731
434	8.8163	-2.9254	0.8005	1.0113	-0.3924	0.4165
435	12.4585	3.0843	1.3273	1.3172	0.4346	-0.3432
436	11.506	9.0429	-0.9119	-0.5588	0.0817	-0.385
437	7.7353	-2.5028	1.3889	1.0341	0.4977	0.1648
438	9.914	3.3719	0.0352	-0.1487	0.8905	-0.4828
439	6.7384	-1.2369	1.2479	1.1464	-0.8383	0.7629
440	13.3293	5.8799	0.124	0.1507	-1.6347	0.4067
441	11.2654	9.252	-1.3578	-1.4272	-0.0117	-0.9447
442	3.5914	1.4797	0.2106	-0.0063	-0.419	0.4845
443	11.0744	8.2496	0.2573	0.417	1.075	-0.2463
444	8.8644	1.0904	0.1628	0.3842	-1.6315	-1.1564
445	7.3354	-1.5804	0.6551	0.7984	-0.4852	-0.0792
446	3.9647	0.9157	-0.3899	-0.687	0.2024	-1.4984
447	2.9687	0.4357	-1.2476	-1.3218	-0.0449	-0.9959

## Sheet: Fig5_d
	ARI	batch	method
0	0.73919	s1d1	indentification only
1	0.61734	s1d2	indentification only
2	0.696995	s1d3	indentification only
3	0.874385	s2d1	indentification only
4	0.835859	s2d4	indentification only
5	0.87838	s2d5	indentification only
6	0.752145	s3d3	indentification only
7	0.617279	s3d6	indentification only
8	0.796322	s3d7	indentification only
9	0.811478	s3d10	indentification only
10	0.724367	s4d1	indentification only
11	0.79099	s4d8	indentification only
12	0.72154	s4d9	indentification only
13	0.261609	s1d1	prediction only
14	0.200684	s1d2	prediction only
15	0.20872	s1d3	prediction only
16	0.266328	s2d1	prediction only
17	0.337783	s2d4	prediction only
18	0.385659	s2d5	prediction only
19	0.282995	s3d3	prediction only
20	0.066938	s3d6	prediction only
21	0.080885	s3d7	prediction only
22	0.148528	s3d10	prediction only
23	0.217597	s4d1	prediction only
24	0.140251	s4d8	prediction only
25	0.184884	s4d9	prediction only
26	0.641081	s1d1	SCANVI_ATAC
27	0.405983	s1d2	SCANVI_ATAC
28	0.616551	s1d3	SCANVI_ATAC
29	0.695611	s2d1	SCANVI_ATAC
30	0.614928	s2d4	SCANVI_ATAC
31	0.60677	s2d5	SCANVI_ATAC
32	0.665501	s3d10	SCANVI_ATAC
33	0.665501	s3d3	SCANVI_ATAC
34	0.569847	s3d6	SCANVI_ATAC
35	0.655979	s3d7	SCANVI_ATAC
36	0.5417	s4d1	SCANVI_ATAC
37	0.780565	s4d8	SCANVI_ATAC
38	0.474797	s4d9	SCANVI_ATAC
39	0.682501	s1d1	SCANVI_Gene
40	0.622355	s1d2	SCANVI_Gene
41	0.71777	s1d3	SCANVI_Gene
42	0.757771	s2d1	SCANVI_Gene
43	0.685156	s2d4	SCANVI_Gene
44	0.769319	s2d5	SCANVI_Gene
45	0.723169	s3d3	SCANVI_Gene
46	0.633904	s3d6	SCANVI_Gene
47	0.776593	s3d7	SCANVI_Gene
48	0.703818	s3d10	SCANVI_Gene
49	0.574992	s4d1	SCANVI_Gene
50	0.778806	s4d8	SCANVI_Gene
51	0.743316	s4d9	SCANVI_Gene
52	0.759664	s1d1	UnitedNet
53	0.633581	s1d2	UnitedNet
54	0.709148	s1d3	UnitedNet
55	0.892279	s2d1	UnitedNet
56	0.834303	s2d4	UnitedNet
57	0.917396	s2d5	UnitedNet
58	0.770948	s3d3	UnitedNet
59	0.709759	s3d6	UnitedNet
60	0.826242	s3d7	UnitedNet
61	0.809518	s3d10	UnitedNet
62	0.765564	s4d1	UnitedNet
63	0.852679	s4d8	UnitedNet
64	0.708906	s4d9	UnitedNet

## Sheet: Fig5_e
	R2_gene	batch	method
0	0.125158	s1d1	UnitedNet
1	0.110037	s1d2	UnitedNet
2	0.11873	s1d3	UnitedNet
3	0.111791	s2d1	UnitedNet
4	0.114742	s2d4	UnitedNet
5	0.084924	s2d5	UnitedNet
6	0.092868	s3d3	UnitedNet
7	0.052293	s3d6	UnitedNet
8	0.070307	s3d7	UnitedNet
9	0.119067	s3d10	UnitedNet
10	0.064	s4d1	UnitedNet
11	0.062824	s4d8	UnitedNet
12	0.071465	s4d9	UnitedNet
13	-1.22916	s1d1	identification only
14	-1.33699	s1d2	identification only
15	-1.83189	s1d3	identification only
16	-0.851622	s2d1	identification only
17	-1.18344	s2d4	identification only
18	-0.984451	s2d5	identification only
19	-1.35407	s3d3	identification only
20	-0.884804	s3d6	identification only
21	-0.828561	s3d7	identification only
22	-1.00579	s3d10	identification only
23	-1.86346	s4d1	identification only
24	-2.08648	s4d8	identification only
25	-2.49304	s4d9	identification only
26	0.069264	s1d1	prediction only
27	0.046151	s1d2	prediction only
28	0.069427	s1d3	prediction only
29	0.051356	s2d1	prediction only
30	0.090598	s2d4	prediction only
31	0.04801	s2d5	prediction only
32	0.062445	s3d3	prediction only
33	0.024888	s3d6	prediction only
34	0.049992	s3d7	prediction only
35	0.05009	s3d10	prediction only
36	0.005346	s4d1	prediction only
37	0.024431	s4d8	prediction only
38	0.053814	s4d9	prediction only

[truncated: 30 more sheets: Fig5_f, Fig6_b, Fig7_b, Fig7_d, SupplementaryFig2_a, SupplementaryFig2_b, SupplementaryFig2_c, SupplementaryFig3_c, SupplementaryFig3_d, SupplementaryFig3_e, SupplementaryFig3_f, SupplementaryFig3_g, SupplementaryFig3_h, SupplementaryFig4_a, SupplementaryFig4_b, SupplementaryFig5, SupplementaryFig6, SupplementaryFig7_a, SupplementaryFig7_b, SupplementaryFig7_c …]
